# Supplementary material for: Addiction and reward-related genes show altered expression in the postpartum nucleus accumbens
Source: Front Behav Neurosci. 2014 Nov 5;8:388. doi: 10.3389/fnbeh.2014.00388 (PMC4220701; doi:10.3389/fnbeh.2014.00388)
Supplement: Supplementary file 1 [file Table_1.XLSX]

## Sheet: Supp. Table 1
Affymetrix probeset ID	RefSeq accession number	Gene symbol	PLIER p-value	Fold change (maternal/virgin)
17341703	NM_001080773;NM_011062	---	4.9e-07	0.841534
17327201	NM_080456	Mrps6	1.33e-06	1.19209
17251866	NM_030064	Phf23	2.02e-06	1.19065
17225506	NM_011066	Per2	3.39e-06	1.34047
17261035	NM_172391	Ahsa2	3.68e-06	1.22562
17502954	NM_018808	Dnajb1	4.22e-06	1.26499
17355189	NM_176832;NM_194355	Spire1	4.38e-06	1.07822
17358617	NM_144873	Uhrf2	5.82e-06	1.09916
17466659	NM_198102	Tra2a	5.83e-06	1.34125
17277609	NM_146036	Ahsa1	9.2e-06	1.21408
17443069	N/A	Gatsl2	1.43e-05	1.31291
17391871	NM_027641	Spef1	1.56e-05	1.18639
17405236	NM_026435	Ufm1	1.88e-05	1.08385
17233536	NM_011030	P4ha1	1.99e-05	1.32599
17430997	NM_199306	Wdtc1	2.1e-05	1.13647
17235211	NM_021565	Midn	2.36e-05	1.26349
17246593	NR_028317	8430429K09Rik	2.44e-05	0.829228
17506332	NM_001110100;NM_016812	Banp	2.45e-05	1.37172
17369256	NM_030137	Cstad	3.24e-05	0.787274
17338532	N/A	Gm6934	3.27e-05	0.815521
17502499	NM_001113248;NM_009188	Sin3b	3.33e-05	1.13969
17479099	NM_010513	Igf1r	3.45e-05	1.13559
17543918	NR_029910	Mir384	3.98e-05	1.32415
17354290	NM_026217	Atg12	4.05e-05	1.12524
17353957	NM_011898	Spry4	4.09e-05	1.43704
17329769	N/A	---	4.29e-05	0.792142
17444304	NR_027874	0610040B10Rik	4.63e-05	0.706541
17250365	NM_025757	4933439F18Rik	4.92e-05	1.12894
17506398	NR_015497	9330133O14Rik	5.14e-05	0.716369
17370103	NM_001163434;NM_022310	Hspa5	5.45e-05	1.29569
17288948	XM_001475390;XM_001479531	2810049E08Rik	5.61e-05	0.678743
17377168	N/A	---	5.64e-05	1.74419
17274369	N/A	Gm5784	5.76e-05	1.14972
17480324	NM_001039039	Kctd21	5.84e-05	1.19407
17273182	NM_133796	Arhgdia	5.92e-05	1.10755
17507374	NM_001081212	Irs2	6.31e-05	1.16674
17379889	NM_148929;NM_178371	Slc9a8	6.33e-05	0.885601
17412602	NM_011884	Rngtt	6.6e-05	1.15775
17326711	NM_001025192;NM_009988	Cxadr	6.93e-05	0.857462
17359925	NM_178930	Gbf1	7.97e-05	1.10342
17525329	NM_009178	St3gal4	8.09e-05	1.20799
17523898	NM_199017	9230110C19Rik	8.61e-05	1.25284
17443231	NM_011714	Baz1b	8.67e-05	1.10547
17526707	NM_001033324	Zbtb16	8.84e-05	1.41014
17305826	N/A	---	9.71e-05	1.24691
17509455	NM_021788	Sap30	9.72e-05	1.19603
17370285	NM_026422	Mrrf	9.8e-05	1.10926
17324522	NM_001159317;NM_001159318;NM_008364;NM_134103	Il1rap	9.91e-05	1.1698
17398082	NM_178892	Tiparp	0.0001	1.20029
17306440	NM_001085472;NM_001085473;NM_019567;NM_023190;NR_024029;NR_024030	Acin1	0.000103868	1.11784
17234641	N/A	Gm17769	0.000105442	0.815657
17534074	NM_028894	Lonrf3	0.000105548	1.31095
17302802	NM_134082	Farp1	0.000106343	1.11573
17336660	NM_017406	Atf6b	0.000106474	1.17572
17247550	NM_023324	Peli1	0.000106778	1.11867
17251441	NM_028048	Slc25a35	0.000109716	0.87303
17220765	NM_021421	---	0.000109944	0.806977
17451223	NM_019982	Sez6l	0.000112069	1.15401
17450034	NM_016690	Hnrpdl	0.000112863	0.891328
17469601	NM_177328	Grm7	0.000114358	0.799491
17459896	NM_007517	---	0.000125538	1.18542
17544939	NM_001077364;NM_010286	Tsc22d3	0.000131542	1.20279
17346387	NM_022328	Mllt1	0.000133024	1.11694
17315878	NM_013787;NM_145468	Skp2	0.000135037	1.09639
17294828	NM_009027	Rasgrf2	0.000142006	1.26059
17503327	NM_026760	2310036O22Rik	0.000147466	1.07956
17499155	NM_001159485;NM_001159486;NM_178076	Mcf2l	0.000152529	1.12767
17517947	NM_010421	Hexa	0.000153639	1.10983
17274415	N/A	Asap2	0.000154767	1.22898
17277552	NM_173735;NR_033623	2310044G17Rik	0.000155386	0.924368
17515375	NM_008925	Prkcsh	0.000158465	1.11825
17340609	NM_009510	Ezr	0.000159443	1.18909
17226874	NM_178874	Tmcc2	0.000170119	1.11424
17292922	NM_134059	Ddx41	0.000173897	1.10139
17315178	NM_010444	Nr4a1	0.000175533	1.60302
17313284	NM_177821	Ep300	0.000187112	1.06373
17319870	NM_183017	Ttll12	0.000188296	1.17088
17363865	NM_138595	Gldc	0.000192089	1.16047
17536496	NM_001081283	Tmem28	0.000192589	1.18073
17324998	NM_176840	Osbpl11	0.000202332	1.09182
17249918	NM_001081168	Sap30l	0.000206605	1.13185
17201723	N/A	---	0.000208907	0.764992
17201899	N/A	---	0.000208907	0.764992
17232003	NM_001042593;NM_001145209;NM_019702	Hbs1l	0.000211248	1.09044
17363605	NM_008846	Pip5k1b	0.000217129	1.32522
17466532	NM_009787	Pdia4	0.000230997	1.28565
17358905	NM_001163471;NM_172637	Hectd2	0.000232371	1.27325
17321263	NM_007405	Adcy6	0.000233127	1.15365
17343263	NM_010831	Sik1	0.000238745	1.15178
17268884	NM_145434	Nr1d1	0.000249671	0.798174
17490924	NM_001172561;NM_020011;NM_203280	Sphk2	0.000250878	1.11423
17331731	N/A	Ltn1	0.000256926	1.11669
17254646	NM_019756	Tubd1	0.000266339	1.18582
17503446	NM_173866	Gpt2	0.000268775	1.18512
17449488	NM_001081401;NM_177872	Adamts3	0.000276724	0.768536
17355955	NM_028077	1810055G02Rik	0.000276786	1.10546
17210231	N/A	---	0.000277461	0.652889
17502470	NM_176940	Nwd1	0.000281361	1.1798
17336028	N/A	---	0.000286961	0.775428
17255775	NM_138657	Socs7	0.000288092	1.1162
17400412	NM_001026212;NM_019561	Ensa	0.000297746	1.13749
17345109	NM_028711	Slc25a27	0.000298385	1.12239
17520830	NM_001168296;NM_173447	Ephb1	0.000301006	0.797206
17489124	NM_183321	BC053749	0.000302835	1.26764
17378318	NM_008395	---	0.000306796	1.23966
17435180	NM_001081231;NM_029990	Lhfpl3	0.00031129	0.872374
17542836	NR_029443	4933407K13Rik	0.000311962	0.796513
17355984	NM_001025566;NM_013490	Chka	0.000312338	1.14686
17412272	NM_026742	Ndufaf4	0.000323919	1.07667
17416347	NM_001083887;NM_172272	Pars2	0.000325574	0.827309
17546246	NM_001030293	Spry3	0.000329276	1.24437
17300365	NM_019402	---	0.00033017	0.878299
17272307	NM_001162872;NM_016857	Exoc7	0.000340339	1.08414
17508766	NM_026067	Eri1	0.000348382	1.19864
17246878	NM_172438	Thoc5	0.000350802	1.06889
17434381	NM_001170552;NM_030675;NR_033173	Krit1	0.000353407	1.12378
17507593	N/A	---	0.000359201	0.798522
17342642	NM_013642	Dusp1	0.000377204	1.23884
17517911	N/A	---	0.000378327	0.817156
17354587	N/A	---	0.000392887	0.866028
17349942	NM_053145	Pcdhb20	0.000396051	0.859862
17292839	NM_025828	Lman2	0.000404451	1.11452
17456710	NM_146173	Tspan33	0.000410604	1.2558
17223532	NM_001159948;NM_028717;NM_146109	Als2	0.000416005	1.14427
17383199	NM_207234	Rexo4	0.000416254	1.15553
17220762	NM_021421	---	0.000417079	0.860648
17348902	NM_010087;NM_207650	Dtna	0.000426577	1.0561
17457540	NM_026612	Ndufb2	0.000430865	1.24487
17213570	N/A	---	0.000437811	0.810249
17454704	NM_001122730;NM_178242	Tnrc18	0.000439329	1.08795
17479450	NM_010626	Kif7	0.000441869	0.793512
17492772	NM_021492	Ap3b2	0.000442229	1.09124
17292117	NM_001033399	Gfod1	0.000446413	1.22778
17544149	N/A	Hmgn5	0.000447775	1.46625
17373283	NM_001145857;NM_172668	Lrp4	0.000450407	1.1631
17530782	N/A	Manf	0.000451505	1.19296
17374455	NM_033524	Spred1	0.000455569	1.2074
17290121	NM_001079849;NM_145457	Paip1	0.000460599	1.08947
17389578	NM_025675	Atpbd4	0.000462404	0.882559
17550384	N/A	---	0.00046718	1.42936
17389928	NM_027175	Ndufaf1	0.00047047	1.12087
17318089	NM_010741	Ly6c1	0.00047081	1.87835
17345475	NM_175168	Ptk7	0.000471089	0.855919
17232417	NM_001162537	9330159F19Rik	0.000471095	1.15069
17274352	N/A	Gm9292	0.000472225	1.21603
17450718	NM_026062	Fam69a	0.00049066	0.873965
17238864	NM_001079686;NM_022027;NM_153399	Syne1	0.00049306	1.14404
17323909	NM_007889	Dvl3	0.000504456	1.08433
17331173	NM_018784	St3gal6	0.000506409	0.921061
17483546	NM_139149	Fus	0.000511231	0.864078
17431642	NM_198248	Zbtb40	0.000515817	1.24465
17302724	NM_008929	Dnajc3	0.000517587	1.16167
17528229	NM_021345	Ptplad1	0.000518407	1.10274
17380251	NM_024436	Rab22a	0.000526432	1.07767
17424054	NM_001025444;NM_025545	---	0.000533858	0.78897
17510311	NM_022419	Abhd8	0.000535719	1.11509
17363779	NM_021299	Ak3	0.00053645	1.15888
17292562	N/A	---	0.000547742	1.12016
17410376	NM_025509	Ostc	0.000549705	1.15031
17296528	N/A	Gm7120	0.000558144	0.874123
17209689	N/A	---	0.000560747	0.768662
17459207	NM_172399	A930038C07Rik	0.000562352	1.47975
17329316	NM_138650	Dgkg	0.000571298	1.23786
17318530	N/A	Gm8140	0.000577842	0.719202
17247023	NM_001146308;NM_001146309;NM_013810	Dbnl	0.000587913	1.08982
17424279	NM_001136056;NM_001146080;NM_016673	Cntfr	0.000595022	1.09848
17405478	NM_028808	P2ry13	0.000602696	0.859927
17422587	NM_001159637;NM_138671	Nadk	0.000616174	1.07853
17427661	NM_146254	Wdr78	0.000617555	1.15558
17514871	NM_025844	Chordc1	0.000619537	1.2851
17249923	NM_001081168	---	0.000625262	1.25228
17236882	NM_026268	Dusp6	0.000631334	1.44208
17548987	NR_027984	2810025M15Rik	0.000642825	1.20837
17524156	NM_133732	4931406C07Rik	0.000643273	0.853019
17471222	NM_009829	Ccnd2	0.000654305	1.41455
17287928	N/A	Naa35	0.000657427	1.13568
17470301	NM_197985	Adipor2	0.00067085	1.18127
17456995	NM_013791	Mkln1	0.00067396	1.0596
17483007	NM_145587	Sbk1	0.0006808	1.2435
17520492	NM_011916	Xrn1	0.00068629	0.880696
17547709	N/A	Gm19327	0.000689189	1.07846
17355286	NM_001082553;NM_030554	Rab27b	0.000695948	1.1107
17437631	NM_019636	Tbc1d1	0.000717871	1.1401
17278410	NM_178613	4933433P14Rik	0.000719006	1.14725
17511878	NM_026385	Pllp	0.000727962	0.803593
17471342	NM_010219	Fkbp4	0.00072947	1.14554
17453573	NM_146001	Hip1	0.000731599	1.12714
17518238	NM_001102468;NM_138304	Calml4	0.000738099	1.29241
17518780	NM_178396	Car12	0.000740352	0.752396
17549532	N/A	---	0.000740776	0.879824
17264844	NM_001159375;NM_144958	Eif4a1	0.000744845	0.948343
17459888	NM_007517	Aup1	0.000746975	1.07807
17407721	NM_029885;NM_172512	Gabpb2	0.000751671	0.90604
17456974	No result found	2210408F21Rik	0.000761586	1.19111
17431876	NR_033543	Gm16287	0.000765934	0.869024
17249176	NM_021510	Hnrnph1	0.000766069	1.0975
17375220	NM_153387	Tubgcp4	0.000768355	1.10475
17478263	NM_026436	Tmem86a	0.000773029	0.851518
17489873	NM_011274	C80913	0.000779801	0.909498
17445568	NM_001110327;NM_011806	Dmtf1	0.000781632	1.16192
17313739	NM_146061	Prr5	0.000784495	1.3052
17250519	NM_001172112;NM_145428	Dhrs7b	0.000786007	1.10783
17486930	NM_172739	Grlf1	0.000793764	1.06754
17256162	NM_028722	Msl1	0.00081276	1.09793
17391487	N/A	---	0.000813451	0.905417
17292654	NM_009269	Sptlc1	0.000813764	1.12082
17412418	NM_001081392	Mdn1	0.000824111	1.08422
17217440	NM_028057	Cyb5r1	0.000825432	1.17422
17438993	N/A	---	0.000833198	0.797429
17451691	NM_016698	Rnf10	0.000833596	1.06889
17265672	NM_153060	Spns2	0.000837418	1.18454
17209045	N/A	---	0.000838532	0.810259
17239889	NM_172787	L3mbtl3	0.000841866	1.18828
17408074	NM_027241	Polr3gl	0.000845053	1.16517
17516518	NM_023061	Mcam	0.000845457	0.836402
17359944	NM_178930	---	0.000852243	1.18847
17495566	NM_172476	Tmc7	0.000853413	1.09456
17344511	NM_013854	Abcf1	0.000853972	1.16399
17230970	NM_178775	Rps6kc1	0.000874317	1.11925
17312089	NM_053068	Chrac1	0.000875063	0.810021
17329433	NM_009744	Bcl6	0.000880584	1.37705
17294489	NM_029847	Arsk	0.000884661	1.09662
17238172	NM_009040;NM_145424;NM_153133;NM_147222;NM_080436	Rdh16	0.000896462	0.830069
17488735	NM_182927	Spred3	0.000902047	1.24001
17329937	NM_009471	Umps	0.00090234	1.13809
17388854	NM_001111289;NM_001111290;NM_001111291;NM_001111292;NM_016739	Caprin1	0.000909879	1.09204
17225531	N/A	---	0.00091401	1.16973
17528405	NM_173413	Rab8b	0.000922609	1.18214
17414061	NM_145547	Zfp189	0.000940052	1.33744
17499480	NM_029116	Kbtbd11	0.000942684	1.12581
17438389	NM_001163793	C530008M17Rik	0.000944874	1.17606
17538912	NM_013668	Kdm5c	0.000949417	1.07413
17499932	NM_011394	Slc20a2	0.000953295	0.871142
17453882	NM_001109909;NM_001109910;NM_031405	Srrt	0.000956666	1.10723
17420434	NM_001122896;NM_001122897;NM_010470	---	0.000961696	0.918776
17234175	NM_027184	Ipmk	0.000962368	1.14
17340502	NM_001111017;NM_177311	Serac1	0.000967091	1.09885
17335616	NM_148926	Zfand3	0.000972371	1.07634
17359938	NM_178930	---	0.000979946	1.10537
17213676	NM_001037726;NM_009952;NM_133828	Creb1	0.0009914	1.09234
17509721	NM_001163713;NM_172745	Tufm	0.000992754	1.10352
17444628	NM_001008705	Bud31	0.000995633	1.08253
17399012	NM_009836	Cct3	0.000998906	1.08379
17401335	NM_009196	Slc16a1	0.000999256	0.796112
17382685	N/A	Rabl6	0.000999552	1.06325
17372242	NM_031256	Plekha3	0.00102282	1.07278
17304646	NM_027949	Phf7	0.00102319	0.82069
17353752	NM_010885	Ndufa2	0.0010261	1.16513
17361600	NM_198616;NR_028440	Ccdc85b	0.00103323	0.864509
17348453	NM_024182	---	0.00103407	0.876602
17268598	NM_054051	Pip4k2b	0.00103615	1.09863
17418168	NM_001085502	Nt5c1a	0.00104556	1.23929
17254202	N/A	Snord7	0.0010485	1.20419
17418972	N/A	---	0.00106205	0.827185
17270099	NM_001077696;NM_010412	---	0.00106328	1.30922
17357183	NM_016813	Nxf1	0.0010753	1.1148
17270082	NM_001077696;NM_010412	Hdac5	0.00107723	1.12529
17439922	NM_001122768;NM_178701	Lrrc8d	0.00107735	0.912055
17306625	NM_001039198	Zfhx2	0.00108155	1.12158
17233384	NM_021272	Fabp7	0.0011076	0.78646
17334262	NM_025954	Pgp	0.00110811	1.12106
17300328	NM_021437	1700123O20Rik	0.00110811	1.21188
17500535	NM_176933	Dusp4	0.00111811	1.16307
17428228	NM_001038698;NM_001163397;NM_001163399;NM_010488	Elavl4	0.00112031	1.22369
17268581	NM_001163307;NM_001163308;NM_009545	Pcgf2	0.00112376	0.854027
17226346	NM_133748;NM_178082	Insig2	0.00113306	1.09826
17329195	NM_001173505;NM_009379	Thpo	0.0011357	1.29797
17422488	NM_001081100	Morn1	0.00113646	0.8725
17440538	NM_001122639;NM_198306	Galnt9	0.00114408	1.26402
17253648	NM_026740	Slc46a1	0.0011552	1.06404
17512476	N/A	Gm5914	0.00116718	0.861083
17247656	NM_009837	Cct4	0.00117439	1.10749
17386426	NR_002854	Dlx1as	0.001183	1.3751
17534909	NM_172779	Ddx26b	0.00118375	0.892874
17244506	No result found	Mrpl42	0.0011873	1.13295
17452601	N/A	---	0.00118748	0.835534
17317837	NM_153178	Eif2c2	0.00119077	1.12855
17239371	NM_181470	Ltv1	0.00119231	1.10259
17292541	NR_029463	9430083A17Rik	0.0011957	0.839838
17429632	NM_029662	Mfsd2a	0.001198	1.2933
17320666	NM_001033633	Slc2a13	0.00120163	0.877382
17483258	NM_177362	Zfp771	0.00120269	1.10248
17460293	NM_007638	Cct7	0.00120558	1.06576
17407654	NM_030074	Zfp687	0.00120593	0.8577
17501484	NM_023689	Spock3	0.00121118	0.867196
17345170	NM_027649	Spats1	0.0012117	0.783227
17547793	NM_183187	Fam107a	0.00121969	1.31751
17465212	NM_001167745;NM_028459	Wasl	0.00122397	1.07709
17396593	NM_027016	Sec62	0.0012295	1.0635
17343088	NM_001081160	Mdga1	0.00123145	1.18419
17511183	NM_007591	Calr	0.00123351	1.18926
17204079	N/A	---	0.00124298	1.36244
17364114	NM_001111100;NM_021460	Lipa	0.00124527	1.31841
17314910	NM_001024526;NM_001080948	Larp4	0.00124662	1.07567
17433858	N/A	---	0.00124695	0.830816
17370977	NM_026361;NM_175464	Pkp4	0.00124882	1.08559
17496015	NM_001081329	Zkscan2	0.00126018	0.824156
17369126	NM_177725	Lrrc8a	0.00126166	1.06792
17380706	NM_133849	Hrh3	0.00126359	1.15298
17392151	NM_013822	Jag1	0.00126463	0.810418
17468250	NM_009357	Tex261	0.0012669	1.05552
17394349	NM_144892	Ncoa5	0.00127035	1.18597
17203433	N/A	---	0.00127863	1.7602
17460941	NM_009320	Slc6a6	0.00128851	0.873002
17367740	NM_026021	Zmynd19	0.00130481	1.11078
17381657	NM_152824	Rbm17	0.00130778	1.05399
17414984	NM_026821	D4Bwg0951e	0.00131888	1.30988
17504431	No result found	A730028G07Rik	0.00131926	1.35325
17404329	NM_013755	Gyg	0.00132335	1.09718
17492457	NM_009682	Ap3s2	0.00132435	1.09776
17379547	NM_178375	Zswim3	0.00132916	1.08757
17548407	XM_001475145;XM_001478265;XM_974212	Gm7467	0.00135169	0.877932
17468376	NM_001163427;NM_028505;NR_028081	1700040I03Rik	0.00135478	0.838433
17240840	NM_027830	Mcm9	0.00135659	0.843143
17233022	NM_009846	Cd24a	0.00135761	1.48426
17249542	N/A	Sept8	0.00136389	1.16217
17234264	NM_010311	Gnaz	0.00136629	1.1215
17360115	NM_177342	Taf5	0.00136911	1.18428
17478010	NM_001005511	Lmtk3	0.001374	0.919749
17294149	N/A	Ube2ql1	0.00137509	1.15569
17278312	NM_011458	Serpina3k	0.00137635	0.845732
17378300	NM_008395	Itch	0.00138096	1.10614
17322483	NM_029090	---	0.00139725	1.20374
17391997	N/A	Gpcpd1	0.00140088	0.852975
17325761	N/A	Naa50	0.00140398	1.13801
17467608	NM_024288	Rmnd5a	0.00141107	1.10381
17214257	NM_021383	Rqcd1	0.00141972	1.11749
17355903	NM_172252	Mrpl21	0.0014202	1.06716
17349514	NM_007913	Egr1	0.00142608	1.26559
17512088	NM_172758	Slc38a7	0.00142833	1.13645
17202037	N/A	---	0.00143987	0.719896
17329479	NM_016674	Cldn1	0.00144468	1.58504
17488470	NM_175021	Samd4b	0.00144474	1.19027
17505455	N/A	Phlpp2	0.0014543	1.06905
17349910	NM_053138	Pcdhb13	0.00145944	0.756461
17459898	NM_007517	---	0.00146943	1.11911
17548108	NM_026532;NR_033574;XM_001473957;XM_905860	Nutf2	0.0014747	1.13606
17548696	NM_026532;NR_033574;XM_001473957;XM_905860	Nutf2	0.0014747	1.13606
17492826	NM_001164086;NM_001164087;NM_011983	Homer2	0.00148156	1.33103
17359212	NM_008234	Hells	0.00148728	1.16384
17282936	N/A	---	0.00148804	0.812927
17233357	NM_008297	Hsf2	0.00149349	1.12443
17280749	NM_025359	Tspan13	0.00149515	1.12388
17351681	NM_001039214	Mex3c	0.00149877	1.09692
17329163	NM_028420	Camk2n2	0.00152791	1.179
17319150	NM_177580	Baiap2l2	0.00153282	0.900647
17504074	NM_153507	Cpne2	0.00154097	0.893314
17517132	NM_009964	Cryab	0.00155193	1.18625
17247519	NM_033523	Spred2	0.00155705	1.15069
17409792	NM_023245	Palmd	0.00155755	1.22344
17416059	N/A	---	0.00159781	0.242579
17360068	NM_001177812;NM_001177813;NM_146099	D19Wsu162e	0.00159853	1.06529
17520043	NM_024195	Cyb5r4	0.00160103	1.14845
17451140	NM_009469	Ulk1	0.00160283	1.09402
17366912	N/A	---	0.00161227	1.39828
17246967	NM_013842	Xbp1	0.00161256	1.18697
17414212	NM_176966	Fsd1l	0.00161372	1.15574
17317983	NM_018790	Arc	0.0016217	1.28577
17208213	N/A	---	0.00162345	0.855434
17396287	NM_009210;NM_144959	Hltf	0.00162769	1.13626
17234896	N/A	BB319198	0.00162986	0.851462
17323473	NM_007764	Crkl	0.00163558	1.08437
17316415	NM_019635	Stk3	0.00164382	1.14987
17417844	NM_011400	Slc2a1	0.00164499	1.19816
17460580	NM_017477;NM_201244	---	0.0016455	0.855921
17495475	NM_001031814	Smg1	0.00165367	1.09451
17279830	N/A	Gm3613	0.00165993	0.883688
17430775	N/A	Rps15a-ps4	0.00166367	1.32504
17289239	NM_009321	Tbca	0.0016674	1.15231
17378856	NM_175692	Snhg11	0.00168204	0.783621
17511586	NM_173431	Rpgrip1l	0.0016941	1.14064
17511825	NM_026623	Nudt21	0.00170059	1.10334
17204793	N/A	---	0.00170335	1.34431
17240691	No result found	C130030K03Rik	0.00171499	0.854777
17306638	NM_007455	Ap1g2	0.00171726	0.887687
17212518	NM_028599	Wdr75	0.00172181	0.919266
17287642	NM_025596	Prelid1	0.0017229	1.08327
17528418	NM_030717	Lactb	0.00173157	0.904583
17485462	NM_145379	Mrgprf	0.00173409	0.875483
17449176	NM_172712	Uba6	0.00174698	1.13342
17440054	NM_001007574;NM_001168557	A830010M20Rik	0.00175939	1.08121
17436210	NM_144541;NM_181279;NM_181280;NM_181281;NM_181282	Bre	0.00176342	0.928225
17273798	NM_028376	Pfn4	0.00176558	0.875907
17359716	NM_176958	Hif1an	0.0017736	1.19779
17273231	NM_010756	Mafg	0.00177889	1.14834
17533416	NM_010028	Ddx3x	0.00178063	0.902769
17353252	NM_153515	Ammecr1l	0.00178282	0.861497
17517619	NM_019651	Ptpn9	0.00178716	1.1304
17475801	NM_198425	Eid2	0.00179015	1.07633
17313998	NM_029720	Creld2	0.00179507	1.15498
17501080	NM_203507	Rwdd4a	0.00180159	1.08262
17477486	NM_025368	Josd2	0.00180711	1.18456
17447897	N/A	Gm3364	0.00181008	0.830992
17217160	NM_001033250	Lemd1	0.0018336	0.838339
17374833	NM_001042652;NM_133851	Nusap1	0.00183762	1.33508
17504712	NM_177788	Exoc3l	0.00185081	1.20318
17376856	N/A	---	0.00185302	0.832045
17202563	N/A	---	0.0018567	0.702083
17302523	NM_198014	Slain1	0.00185813	1.10026
17543691	NM_008832;NM_173021	Phka1	0.00185959	1.15539
17326370	NM_138599	Tomm70a	0.00186281	0.877479
17455234	NM_028774	Rnf6	0.00187703	1.08083
17477151	NM_172482	Zfp719	0.00188307	1.15814
17448645	NM_133921	Nfxl1	0.00189455	1.10594
17488817	NM_001081028	Sipa1l3	0.0018949	1.11456
17517346	NM_001161618;NM_027807	Cul5	0.00189742	0.861688
17491242	NM_021884	Tsg101	0.00190517	0.946736
17464316	NM_172734	Stk38l	0.00190564	1.12883
17255048	NM_001033266	Gm525	0.00190623	0.852576
17447218	NM_010753	Mxd4	0.00190965	1.10599
17439045	NR_028429	Thap6	0.00192154	0.877362
17415932	XM_001474672;XM_911197;NM_001177602;NM_001177604;NM_001177605;NM_009647	Ak4	0.00193752	1.23427
17413945	NM_015743	Nr4a3	0.00194211	1.70402
17270682	NR_027956	1700052K11Rik	0.00195395	0.899786
17206231	N/A	---	0.00195398	0.700861
17548383	NM_021511	Rrs1	0.0019713	1.14725
17500523	NM_026432	Tmem66	0.00197865	1.06091
17293996	NM_133228	Zfp87	0.00198021	1.14415
17378000	No result found	Efcab8	0.00199807	0.780841
17269839	NM_026618	Ccdc56	0.0020001	1.09373
17208243	N/A	---	0.00200217	1.72657
17364150	NM_001114339;NM_023792	Pank1	0.00201314	1.11012
17495851	NM_001033173	Usp31	0.00202694	1.13012
17303472	NM_008972	Ptma	0.00204347	1.12629
17315946	NM_030046;XM_001473469;XM_001473643	Dnajc21	0.00204829	1.13652
17411966	NM_009788	Calb1	0.00205211	1.3242
17321860	No result found	5430421N21Rik	0.00205307	0.927191
17432426	NM_001081355	Prdm2	0.0020597	1.11894
17496599	NM_001037810;NM_009259	Spn	0.00206739	0.818774
17349365	N/A	---	0.0020682	0.778902
17324420	NM_145933	St6gal1	0.00208972	1.16612
17369507	NM_001033389	Fubp3	0.00209607	0.89893
17535344	NM_008253	Hmgb3	0.00210544	0.777078
17401749	NM_181400	Wdr47	0.00211728	1.08104
17340845	NM_010515	Igf2r	0.00212015	1.06227
17210069	N/A	---	0.00212786	1.52669
17319045	NM_183141	Elfn2	0.00213022	1.16344
17525718	No result found	Olfr1537-ps1	0.00213174	1.57974
17474181	NM_178900	Prkd2	0.00213798	1.17114
17465788	NM_001164411;NM_001164412;NM_001164413;NM_001164414;NM_016877	Cnot4	0.00214	1.06596
17292426	NM_026738	1110007C09Rik	0.00216808	0.900432
17477220	NM_133712	Klk10	0.00216837	0.83629
17439037	N/A	Parm1	0.00216981	1.14029
17316207	NM_001081302;XM_001474968;XM_908972	Trio	0.00217315	1.11491
17236102	NM_001017525;NM_028709	Btbd11	0.00218255	1.17586
17372842	NM_147031	Olfr1122	0.00218754	0.780007
17250197	NM_026035	Mrpl55	0.00220402	0.892992
17456219	NM_001083315;NM_022332	St7	0.00221049	1.13257
17340787	NM_011948	Map3k4	0.0022163	1.0709
17436454	No result found	Gm9903	0.00221657	0.852
17470291	NM_001172207;NM_172492	Lrtm2	0.00224415	0.892666
17544545	NM_001166397;NM_001166398;NM_026139	Armcx2	0.00225553	1.09099
17361223	NM_130863	Adrbk1	0.00225767	1.08643
17274249	NM_027959	Pdia6	0.00226721	1.22372
17481695	NM_181517	Ipo7	0.00227288	1.12218
17369103	NM_146252	Tbc1d13	0.00227488	1.12371
17403625	NM_057172	Fubp1	0.00227662	1.05201
17209565	N/A	---	0.00227839	0.889903
17367385	NM_027715;XM_622877;XM_912498;XM_991213	Otud1	0.00228511	1.23478
17336516	NM_079835	Btnl2	0.00228567	0.903931
17488122	NM_053208	Egln2	0.00229107	1.05598
17302656	NM_001079844;NM_011821	Gpc6	0.00231803	0.76069
17522626	NM_172928	Dclk3	0.00231989	0.856405
17381171	NM_153594	Pcmtd2	0.00232562	1.05899
17290093	NM_010408	Hcn1	0.00233342	1.1605
17498032	No result found	Mob2	0.00234191	1.12523
17473786	NM_001001447	Zscan22	0.00234506	1.1096
17454283	NM_153161	BC037034	0.00236343	1.03918
17350332	NM_080465	Kcnn2	0.00237104	1.21115
17237958	NM_001190453;NM_001190454;NM_027151	Dctn2	0.00238596	1.08676
17406925	NM_008227	Hcn3	0.00241218	1.14155
17314421	NM_001164593;NM_001164594	Pdzrn4	0.00241815	1.16002
17477897	NM_009737	Bcat2	0.00242659	1.14206
17487211	NM_008036	Fosb	0.00244425	1.32371
17507277	NM_010485	Elavl1	0.00244567	1.04494
17460307	NM_145223	Alms1	0.00244738	1.15168
17226194	NM_022327	Ralb	0.00245268	1.10911
17510492	N/A	LOC100505001	0.00247644	0.847386
17211445	NM_172124	B3gat2	0.00250494	1.14064
17446930	NM_026298	Ift172	0.00250592	1.11489
17236752	N/A	---	0.00250713	0.727887
17367880	N/A	Tprn	0.00251329	1.11386
17447063	NM_194340	C330019G07Rik	0.00252655	1.10068
17371485	NM_028521	Phospho2	0.00252925	1.1199
17300151	N/A	---	0.00253418	0.786734
17540027	NM_001166409;NM_001166410;NM_001166411;NM_016809;XM_001480197	Gm15453	0.00253526	0.617188
17263953	NM_027198	Zswim7	0.00254434	0.88423
17454121	NM_145566;NM_178162	Agfg2	0.00255028	0.852326
17451345	NM_172884	2900026A02Rik	0.00255769	1.13192
17351082	NM_146086	Pde6a	0.00256401	0.737287
17460385	NM_031199	Tgfa	0.00256706	0.841305
17396195	NM_021560	Bhlhe22	0.00256835	1.42095
17287115	NM_001039179;NM_001039180;NM_029791	Bicd2	0.00259067	1.10099
17240199	NM_176968	Nt5dc1	0.00260631	0.877153
17252800	N/A	Mettl16	0.00260654	1.17486
17487276	N/A	Ppp1r37	0.00260821	1.10208
17405010	N/A	---	0.00261219	0.869626
17394036	N/A	Fitm2	0.00262672	1.08089
17331564	NM_173440	Nrip1	0.00266971	1.2717
17349918	NM_053140	Pcdhb15	0.00267516	0.825979
17412144	NM_152825	Usp45	0.00268289	1.09103
17499857	NM_027338	Vps36	0.00273581	1.09316
17341540	NM_001161746;NM_013749	Tnfrsf12a	0.00273963	1.14508
17521858	NM_026378	Dalrd3	0.00275385	1.14541
17292122	NM_019930	Ranbp9	0.0027541	1.09091
17535841	NM_008883	Plxna3	0.00275752	1.10248
17228743	NM_009786	Cacybp	0.00275848	1.10079
17281126	NM_026998	Snx6	0.002776	1.14444
17242025	NM_001077638;NM_133182	Prmt2	0.00277896	1.14937
17278767	N/A	---	0.00279041	0.827285
17202673	N/A	---	0.00279427	1.53087
17439769	NM_028794	Nudt9	0.00282698	1.09843
17341963	NM_023055;NM_023449	Slc9a3r2	0.00284036	1.12296
17240001	NM_026138	6330407J23Rik	0.00284436	0.852396
17480102	NM_001040085;NM_001040086;NM_001040087;NM_001040088;NM_031394	Sytl2	0.0028488	0.815811
17392937	NM_011438	Sox12	0.00285787	0.865147
17241660	NM_023598	Arid5b	0.00286054	1.16387
17453714	NM_018825	Sh2b2	0.00286226	1.15472
17535148	NM_001018087	Ldoc1	0.0028744	1.27591
17495029	NM_177324	Sbf2	0.00288584	1.04388
17328251	NM_028761	Parn	0.00288872	0.916075
17526130	NM_007619	Cbl	0.00289104	1.07999
17245850	NM_001003913;NM_001171582	Mars	0.00290116	1.08804
17228106	NM_001005507;NM_001160256;NM_001160257	Smg7	0.00290234	1.06702
17405197	NM_172501	Nhlrc3	0.00290424	0.846443
17408090	NM_001162925;NM_030094	Nudt17	0.002906	1.13233
17364665	NM_015748	Slit1	0.00291146	1.18469
17242309	N/A	Gm19402	0.00291264	0.841983
17233993	NM_010118	Egr2	0.00291378	1.47696
17415016	NM_029949	Snapc3	0.00292201	1.08694
17415897	NM_183024	Raver2	0.00292315	1.18539
17477655	NM_016849	Irf3	0.00292394	1.15193
17276020	NM_028127	Frmd6	0.0029252	1.18642
17320090	NM_001164625;NM_001164626;NM_197998	2210021J22Rik	0.00292584	0.865604
17501220	N/A	---	0.00292722	0.905923
17501222	N/A	---	0.00292722	0.905923
17506571	NM_020497	Zfp276	0.00294258	1.15386
17208191	N/A	---	0.00294605	0.72759
17469404	N/A	---	0.00296844	0.846559
17547971	NM_001081366	Vps8	0.00297257	0.869903
17270104	NM_001077696;NM_010412	---	0.0029894	1.11319
17473193	NM_146176	Cnot3	0.00301904	1.09187
17511102	NM_026423	Mri1	0.00302005	0.888067
17207403	N/A	---	0.00302197	0.789232
17287024	NM_001033192	C78339	0.00302714	1.06752
17297059	NM_025341	Abhd6	0.00304675	1.12126
17335297	NM_011145	Ppard	0.0030477	1.13392
17371101	NM_001164071;NM_001164072;NM_011529	Tank	0.00304826	1.10897
17346591	NM_001104591	Vmn2r120	0.00306573	0.808532
17249561	NM_008443	Kif3a	0.00307083	1.07738
17522133	NM_025858;NM_026381	Shisa5	0.00307499	1.13218
17460558	N/A	Ccdc48	0.00308186	0.860758
17310912	NM_033521	Laptm4b	0.00309487	1.11413
17352763	NM_001190371	Ankrd29	0.00310566	1.18656
17274611	N/A	Gm17746	0.00310963	0.888506
17371800	NM_008397	Itga6	0.00311104	1.20481
17417005	NM_001142775;NM_177818	Skint7	0.00311535	0.776788
17403605	NM_133222	Eltd1	0.00312882	1.24368
17334009	N/A	Zfp946	0.00313205	1.13062
17538764	NM_021523	---	0.00313247	0.882819
17532649	No result found	ND6	0.00313264	1.15011
17347163	NM_011723	Xdh	0.00314574	1.29722
17441526	NM_001081236	2410131K14Rik	0.00315066	1.1012
17457465	NM_001101507	Clec2l	0.00315572	1.1076
17227037	NM_001167949;NM_213616	Atp2b4	0.00316445	1.10658
17333222	NM_026644	Agpat4	0.00317072	1.16344
17354595	NM_134133	2010002N04Rik	0.00318005	1.12759
17252875	NM_027136	Ovca2	0.00318827	1.45978
17476219	NM_172740	Zfp420	0.00319366	1.13658
17535012	NM_009766	Brs3	0.00319569	0.813972
17512872	NM_007586	Calb2	0.00320158	1.51013
17483192	NM_144926	Sez6l2	0.00322031	1.27685
17507131	NM_013517	Fcer2a	0.00326076	0.808601
17203781	N/A	---	0.0032648	0.714567
17230279	No result found	AI503316	0.00327527	0.92384
17297072	NM_025938	Rpp14	0.00328186	1.07077
17505953	NM_001081151	Gan	0.00328666	1.10068
17519259	NM_001114328;NM_028181	Ccpg1	0.00329967	1.10718
17524858	NM_023622	Rgl3	0.00330946	1.11812
17469341	NM_001111106;NM_011666	Uba3	0.00332892	1.09378
17274202	NM_033270;NR_027677	E2f6	0.00334321	1.13092
17218955	NM_027430	Brp44	0.00335047	1.09333
17397502	N/A	---	0.00335304	1.03795
17250325	NM_138675	Med9	0.00335506	1.0644
17454428	NM_174850	Micall2	0.00336157	0.916735
17514847	No result found	4930540M03Rik	0.00337219	0.759203
17428766	NM_013807	Plk3	0.00337697	1.22935
17397557	NM_016984	Trpc4	0.00338055	1.41398
17478730	NM_001038701;NM_008071	Gabrb3	0.00338775	0.965339
17521902	NM_029634	Ip6k2	0.00339442	1.07396
17455249	NM_001010941;NM_008151	Gpr12	0.00339915	0.813625
17290163	NM_020279	Ccl28	0.00340294	0.84244
17218899	NM_029115	4930455F23Rik	0.00341855	1.10528
17313705	NM_133167	Parvb	0.00342617	1.16965
17535191	N/A	---	0.00343711	0.781847
17311343	NM_175009	Eny2	0.00345853	0.905719
17305727	NM_022023	Gmfb	0.00346752	1.08046
17492196	NM_001038643;NM_023908	Slco3a1	0.0034695	1.10582
17521686	NM_011678	Usp4	0.00348317	1.03429
17248728	NM_001045520	Clint1	0.0034884	1.06328
17458403	N/A	---	0.00349416	0.873586
17435503	NR_027388	1700096K18Rik	0.00349549	0.85281
17338043	NM_145353	Yipf3	0.00352574	1.07878
17533004	NM_008423	Kcnd1	0.00353448	0.886937
17314051	NM_001002005	Panx2	0.00354561	1.20893
17358014	NM_019437	---	0.00354869	1.51369
17436128	NM_172993	Zfp512	0.0035496	1.06124
17212968	N/A	---	0.00356968	0.851393
17343865	N/A	---	0.00357832	0.70031
17209017	N/A	---	0.00358361	0.573527
17280187	NM_008403	Itgb1bp1	0.00358453	0.809925
17396892	NM_029570	Atp11b	0.0036239	0.865819
17203617	N/A	---	0.00362608	0.689575
17208187	N/A	---	0.00363187	0.683848
17320928	NM_175121	Slc38a2	0.00364491	1.15841
17517576	NM_025812	Hmg20a	0.00364954	1.0817
17395165	NM_025983	Atp5e	0.00367618	1.11092
17548462	No result found	D130050E23Rik	0.00368358	0.822295
17244211	N/A	Gm3515	0.00368445	1.18731
17353420	NM_146084	Fam13b	0.00368926	1.09632
17524895	NM_010487	Elavl3	0.00369267	1.06827
17412801	NM_029814	Chmp5	0.00369469	1.0571
17259374	NM_027204	Mrpl12	0.00369903	1.1109
17220364	NM_012058	Srp9	0.00370322	1.09291
17244913	NM_172554	Zdhhc17	0.00370521	0.95446
17514789	NM_010287	Gpr83	0.00371706	0.805239
17201509	N/A	---	0.00374368	0.789007
17444346	NM_144915	Daglb	0.00374856	0.929373
17424203	N/A	Dcaf12	0.00375485	1.09662
17440134	N/A	---	0.00377015	0.908109
17239401	NM_001164195;NM_019961	Pex3	0.00378909	0.908282
17461996	NM_001167763;NM_031177	Ift122	0.00379552	1.0988
17362240	NM_016737	Stip1	0.00380454	1.13782
17201103	N/A	---	0.00381019	1.47153
17400072	NM_028307	Tdrkh	0.00381132	1.08898
17483165	NM_172746	Hirip3	0.00381711	0.890328
17205981	N/A	---	0.00381975	0.731163
17324305	NM_001190804;NM_001190805;NM_026400	Dnajb11	0.00382088	1.14258
17219127	NM_033652	Lmx1a	0.00383094	0.823944
17212121	N/A	---	0.00384327	0.813197
17268493	NM_008942	Npepps	0.00385231	1.06557
17479354	NM_018811	Abhd2	0.00385819	0.89907
17236172	No result found	4930486F22Rik	0.00385992	0.809395
17302766	NM_029519	Rap2a	0.0038657	1.1033
17358486	NM_025950	Cdc37l1	0.00387061	1.09048
17297462	NM_001168273;NM_172596	Sec24c	0.0038723	1.06899
17379011	NM_009408	Top1	0.00389666	1.11574
17394041	NR_027970	0610008F07Rik	0.00392334	0.887907
17401741	NM_025444	Taf13	0.0039513	1.13556
17318750	N/A	Rbfox2	0.00396227	1.08364
17404786	NM_198192	Qrfpr	0.0039632	1.28932
17516178	N/A	---	0.00396999	0.496214
17329298	NM_023794	Etv5	0.00398165	1.16986
17364367	NM_021315	Noc3l	0.00398179	1.07603
17402746	NM_027927	Ints12	0.00400971	1.11034
17450049	N/A	Tmem150c	0.00403045	1.15703
17524958	NM_145612	Zfp810	0.00403519	0.854237
17263440	NM_001011789	Olfr222	0.00406346	0.892492
17510726	NM_133823	Mmaa	0.00410423	1.11713
17208225	N/A	---	0.00410644	1.27964
17265802	NM_146710	Olfr398	0.0041129	0.865688
17338174	NM_145488	Pex6	0.00411954	1.12508
17299258	N/A	---	0.00413064	0.802126
17370439	NM_010710	Lhx2	0.00413233	1.09873
17201703	N/A	---	0.00413523	1.63179
17201879	N/A	---	0.00413523	1.63179
17402052	NM_028349	Sass6	0.00413717	1.16185
17550562	N/A	---	0.00413837	1.11185
17301796	NM_153136	Nudt18	0.00417335	0.91821
17393131	NM_009228	Snta1	0.00418985	1.11711
17235748	NM_010347	Aes	0.00419381	1.06047
17354739	NM_133249	Ppargc1b	0.00420942	0.933221
17528768	XM_001475016	4930509E16Rik	0.00422534	0.861289
17286020	NM_001081051	D130043K22Rik	0.0042309	1.10748
17307184	NM_015771;NM_153382	Lats2	0.00423248	1.14073
17261726	NM_001004147	Fbll1	0.00425747	0.897264
17265451	NM_033562	Derl2	0.00426194	1.14585
17325787	N/A	Spice1	0.00427392	1.13869
17488001	NM_028771	Ccdc97	0.00427828	1.05965
17210855	NM_008866	Lypla1	0.00427886	1.10522
17273918	NM_001160219;NM_001160220;NM_001160221;NM_001160222;NM_030723;NR_027670	Pum2	0.00428427	1.07257
17315686	XM_356827;XM_904680	C7	0.00429821	0.841053
17347846	NM_030133;XM_001479682;XM_001480810	Srbd1	0.00430798	1.0846
17373443	NM_007699	Chrm4	0.00432509	0.820225
17326979	N/A	---	0.00434638	0.898391
17256502	NM_013792	Naglu	0.00434707	0.885714
17502102	NM_001142322;NM_001142323;NM_015742	Myo9b	0.00435853	1.12224
17360206	N/A	Sfr1	0.00436161	1.09858
17240606	NM_009846	Cd24a	0.00436472	1.31417
17320652	NM_011994	Abcd2	0.00437349	0.928251
17231163	NM_001177794;NM_198247	Sertad4	0.00438984	0.851512
17218013	NM_001038592;NM_001038593;NM_001038594;NM_023505	Glrx2	0.00439557	1.0803
17317266	NM_026346	Fbxo32	0.00439671	0.864253
17249924	NM_001081168	---	0.00440215	1.18501
17339501	N/A	---	0.00442087	0.825624
17427655	NM_011831	Insl5	0.00442497	1.27991
17319661	NM_145474	Cyp2d34	0.00443023	0.690039
17245570	NM_153059	Tmem5	0.00443923	0.932869
17337895	NM_198608	Aars2	0.00447502	1.07202
17222371	NM_207228	Tsga10	0.00447872	1.21505
17317144	NM_026759	Mrpl13	0.00449122	1.11462
17458641	NM_025816	Tax1bp1	0.00449165	1.07627
17225535	NM_207225	Hdac4	0.00449775	1.1351
17398863	NM_008231	Hdgf	0.00450558	1.09816
17374304	NM_001165935;NM_028844	Aven	0.00451715	1.14868
17316328	NM_007637	Cct5	0.00451901	1.0712
17297459	No result found	2810402E24Rik	0.0045252	0.85318
17436345	NM_001025426;NM_001170567;NM_177786	Depdc5	0.00453588	1.05681
17270286	N/A	Gm11627	0.00453724	1.18072
17276139	NM_001190466;NM_021532	Dact1	0.00454057	1.28727
17310250	NM_029341	Capsl	0.0045413	1.34107
17238922	NM_001079686;NM_022027;NM_153399	Syne1	0.00455164	1.10075
17504958	NM_026532;NR_033574;XM_001473957;XM_905860	Nutf2	0.00455414	1.1913
17485389	NM_001081370;NM_001113373	Shank2	0.00455607	1.13898
17204663	N/A	---	0.00457925	0.70573
17423228	NM_001159595;NM_178112	Ints8	0.00458533	1.12425
17292712	NM_178605	Nop16	0.00459	1.07906
17210904	NM_011011	Oprk1	0.00460689	0.78984
17260466	XR_032579	Gm11983	0.00460752	1.56085
17503948	NM_172410	Nup93	0.00460957	0.857069
17453454	NM_007925	Eln	0.00463833	0.823141
17278341	N/A	---	0.0046464	0.869304
17220122	NM_007415	Parp1	0.00465364	1.15904
17461177	NM_182939	Ppp4r2	0.00468755	1.08376
17496989	NM_001162855	Nsmce4a	0.00469433	1.10449
17235347	N/A	---	0.00469617	0.767297
17456480	N/A	---	0.00470046	0.833782
17238852	NM_001079686;NM_022027;NM_153399	Syne1	0.00471263	1.1112
17505426	NM_009677	Ap1g1	0.00471753	1.04711
17263220	No result found	2310058D17Rik	0.00472718	1.20074
17472725	NM_021284	Kras	0.00474247	1.136
17505505	NM_172916	Hydin	0.00474642	1.18021
17328842	NM_011172	Prodh	0.0047567	1.16917
17490149	NM_001111058;NM_021293	Cd33	0.00475784	0.866465
17444106	NM_008494	Lfng	0.00476838	1.15899
17300303	NM_080726	Rem2	0.00477596	0.797545
17253599	NM_009657	Aldoc	0.00477766	1.11502
17475170	NM_001168506;NM_175477	Zfp574	0.0047839	0.873283
17483048	N/A	Apobr	0.00480012	0.87825
17502626	NM_001083906	Nr3c2	0.00480511	0.915695
17536436	NM_013476	Ar	0.00484325	1.12423
17427312	NM_010591	Jun	0.00484482	1.2447
17435282	NM_008713	Nos3	0.00487377	0.884367
17223228	NM_010477	Hspd1	0.00487649	1.1053
17209137	N/A	---	0.00489187	0.818436
17265727	NM_001168470;NM_025318	Tmem93	0.00489328	1.10265
17249833	NM_013716	G3bp1	0.0049099	1.07519
17289079	No result found	1700119I11Rik	0.00491831	0.863205
17328625	NM_022324	Sdf2l1	0.00492774	1.32193
17395006	N/A	---	0.00493149	0.846922
17480407	NM_023671	Clns1a	0.00493947	1.05118
17225624	No result found	5033417F24Rik	0.00494131	0.842311
17268681	NM_207231	Arl5c	0.00494348	0.858144
17470445	NM_007510	Atp6v1e1	0.00494588	1.06004
17427119	XM_001000025	Gm13288	0.00495221	0.829642
17209153	N/A	---	0.00495757	0.665062
17271209	NM_001165934;NM_011268	Rgs9	0.00498304	0.836633
17272287	NM_146032	Srp68	0.00499629	1.10168
17332595	NM_144789	Prdm15	0.00501136	1.13279
17347571	NM_001081357	Map4k3	0.00501358	1.06225
17268576	N/A	---	0.00502694	0.819066
17547939	NM_027244;XM_358948;XM_983617	Ndufa11	0.00502814	1.18297
17270481	NM_133715	Arhgap27	0.00504656	0.901503
17413500	NM_027450	Glipr2	0.0050468	1.15996
17332495	NM_031174	Dscam	0.00504804	1.1428
17203729	N/A	---	0.00505553	1.37859
17374028	NM_001143683;NM_029837	Mpped2	0.00506634	0.893041
17484752	NM_013782	Ptdss2	0.00508025	1.09036
17541926	NM_010200	Fgf13	0.00508049	1.12517
17205783	N/A	---	0.00508502	1.74489
17378216	NM_009823;NM_172860	Cbfa2t2	0.00509686	1.11627
17477454	NM_001114116;NM_016663	Syt3	0.00512235	0.886402
17284135	NM_028875	Xrcc3	0.00512681	0.865284
17462644	XR_034521;XR_034615	Gm6637	0.00513033	1.40239
17243738	NM_011631	Hsp90b1	0.00513176	1.12905
17243014	NM_145421	Fam108a	0.00513616	1.07177
17478745	NM_009728	Atp10a	0.00515505	1.14314
17369368	NM_019681	Ncs1	0.00515634	1.04561
17324835	NM_011638	Tfrc	0.00515697	0.868543
17537044	N/A	---	0.00516323	0.770458
17317904	NM_001033219;NM_001168255	Slc45a4	0.00517292	1.10792
17445596	NM_181850	Grm3	0.00517848	0.86282
17270508	NM_183034	Plekhm1	0.00518383	1.09133
17379582	NM_146129	Pcif1	0.00518478	0.918627
17205125	N/A	---	0.00519272	1.30259
17209315	N/A	---	0.00519272	1.30259
17510419	N/A	---	0.0052028	0.853481
17474880	NM_001045486	Zfp180	0.00520476	1.12198
17466783	NM_018773	Skap2	0.00521186	1.20103
17394318	NM_199027	Zfp335	0.00521817	1.08007
17525503	NM_007691	Chek1	0.00522933	1.17316
17473523	XM_357690;XM_912340	Gm5321	0.00523681	0.717031
17302251	NM_026474	Sugt1	0.00524612	1.09338
17221686	NM_001160139;NM_023872	Kcnq5	0.0052463	0.885204
17353673	N/A	Ube2d2a	0.00525095	1.1363
17444806	NM_026864	Rasl11a	0.00525106	1.62288
17257835	NM_025275	Amz2	0.00526627	1.08841
17262394	NM_013922	Zfp354c	0.00527098	1.07161
17338316	NM_025973	Pgc	0.00527337	0.880558
17356209	No result found	A930001C03Rik	0.00527464	0.835788
17458752	NM_026629	2410066E13Rik	0.00527556	1.14922
17376443	N/A	---	0.00527566	0.849784
17528329	NM_019727	Snx1	0.00527812	1.11649
17216478	NM_001159748;NM_011459	Serpinb8	0.00527839	1.34123
17355935	NM_001039657;NM_001039658	Mtl5	0.00528811	0.897011
17204997	N/A	---	0.00530458	0.791225
17290901	NM_181754	Gpr141	0.00532907	1.21898
17365863	NM_170757	A630007B06Rik	0.00533007	1.11053
17495250	N/A	---	0.00535321	1.18448
17536993	NR_033398	Gm9159	0.00538253	0.848309
17548711	No result found	Gm10690	0.00538351	0.87235
17494779	NM_146773;NM_020291	Olfr480	0.00538557	1.80759
17239985	N/A	---	0.0053969	1.2599
17345989	NM_026935	Sult1c2	0.00541426	0.7868
17379357	NM_021420	Stk4	0.00541743	1.1133
17279070	NM_001048206;NM_011632	Traf3	0.00541866	1.12561
17357810	NM_010821	Mpeg1	0.00543249	0.698458
17223574	NM_009460	Sumo1	0.00543259	1.13231
17492495	NM_011870	Cib1	0.00544997	1.15029
17419377	NM_025579	Taf12	0.00545224	1.14302
17256607	NM_019444	Ramp2	0.00545812	1.09153
17548472	No result found	LOC100046105	0.00546923	1.21115
17323465	NM_023348	Snap29	0.0054739	1.14117
17500183	NM_026121	Bag4	0.00549265	1.20721
17475809	NM_013647	Rps16	0.00549899	1.28807
17300591	NM_001159417;NM_001159418;NM_008394	Irf9	0.00550046	1.27826
17337314	NM_001163818;NM_175934	Ppp1r10	0.00550069	1.077
17229257	N/A	---	0.0055031	0.831341
17308829	NM_001164503	Akap11	0.00552948	0.947238
17355790	NM_001081300	Tshz1	0.00553107	0.880899
17260023	N/A	Uqcr10	0.00554892	1.13006
17277177	NM_028821	Dnalc1	0.00557943	1.08266
17222106	N/A	Uggt1	0.005582	1.08465
17527590	NM_007713	Clk3	0.00559224	1.0883
17499038	NM_001113517;NM_001113518;NM_017402	Arhgef7	0.00560138	1.11404
17391909	NR_029381	5330413P13Rik	0.0056043	0.823969
17240053	NM_001111267;NM_172495	Ncoa7	0.00561208	1.11859
17318083	NM_010738	Ly6a	0.00561611	1.90883
17399237	NM_138679	Ash1l	0.0056231	1.04236
17501292	NM_008252	Hmgb2	0.00565651	1.16856
17275472	NM_011899	Srp54a	0.00566053	1.05489
17400808	NM_011342	---	0.00566178	1.20906
17307695	NM_026322	Msra	0.00567534	0.895759
17501208	N/A	---	0.00569418	0.764306
17384442	NM_026697	---	0.00572463	1.15639
17281479	N/A	---	0.00572495	1.77029
17254916	N/A	Srsf1	0.00572887	1.11879
17460622	NM_133933	Rpn1	0.00573754	1.07263
17346094	NM_013664	Sh3gl1	0.00573837	1.10592
17348850	NM_019706;NM_207623	Rnf138	0.00575478	1.13436
17445543	NM_023733	Crot	0.00575533	1.15195
17463140	NM_025595	Mrpl51	0.00576126	1.07077
17206021	N/A	---	0.00577152	0.842328
17261550	NM_008722	Npm1	0.00580049	0.895673
17511259	NM_008416	Junb	0.00580327	1.19779
17530424	NM_029385	Nudt16	0.00580547	0.937493
17470150	NM_194339	Bms1	0.00581534	1.11229
17291131	NM_013924	Abt1	0.00581644	1.08284
17272941	N/A	---	0.00582204	0.793865
17351262	NM_009182	St8sia3	0.00582839	0.886662
17391454	NM_008569	---	0.00582978	0.877043
17405407	No result found	1700007F19Rik	0.00583357	0.751079
17409955	N/A	Gm17494	0.0058393	0.879767
17475336	NM_172148	B9d2	0.00584199	0.868382
17480928	NM_009191	Clpb	0.00584405	1.08665
17420091	NM_028871	Hnrnpr	0.00584945	0.907561
17208181	N/A	---	0.00586915	0.818808
17501050	NM_008391	Irf2	0.00587742	1.11137
17220761	NM_021421	---	0.00589506	0.856771
17360440	NM_007417	Adra2a	0.00591313	1.37
17322682	NM_145362	Alg1	0.00591409	0.919691
17229639	NM_025557	Pcp4l1	0.00592174	0.895477
17473215	NM_181820	Tmc4	0.00592244	1.13255
17388798	No result found	BC016548	0.0059238	0.830659
17369948	N/A	Mir1954	0.00592593	1.11725
17396823	NM_001113188;NM_001113189;NM_008053	Fxr1	0.00593261	1.0966
17361097	N/A	---	0.00593986	0.851471
17387734	NM_146752	Olfr1106	0.00594915	0.684298
17416754	NM_025334	---	0.00595009	1.15238
17359934	NM_178930	---	0.00595204	1.14374
17230602	NM_175127	Fbxo28	0.00595933	1.11122
17466303	NM_011645	Prss3	0.00600209	0.767363
17208683	N/A	---	0.00600784	1.21315
17470948	NM_013533	Gpr162	0.00601814	1.07615
17523398	NM_001164572;NM_133741	Snrk	0.00602329	1.10269
17416415	NM_172873	Cdcp2	0.0060333	0.859368
17332804	NM_001113351;NM_001113352;NM_001113353;NM_011523	Synj2	0.00604287	1.25844
17411401	XM_001476224	4930570G19Rik	0.00606066	0.837811
17347387	NM_001024806	Cebpz	0.00606283	1.09177
17269206	N/A	---	0.00607061	0.917132
17528750	NM_009359	Tex9	0.006072	0.836338
17549344	N/A	---	0.00607236	0.810268
17533577	NM_001167775;NM_001167776;NM_145627	Rbm10	0.00607812	1.11622
17484701	NM_001112715;NM_026820	Ifitm1	0.00608426	0.790955
17438697	NM_007786	Csn3	0.00608935	1.24204
17505197	NM_011574	Cirh1a	0.00610218	1.10147
17529307	NM_001145974;NM_148941	Elovl4	0.00611186	1.05539
17270091	NM_001077696;NM_010412	---	0.0061151	1.19492
17452640	NM_019765	Clip1	0.00611855	1.11399
17412860	NM_023305	Ubap1	0.00612191	1.06764
17311909	NM_133766	Efr3a	0.00612393	1.31255
17417456	NR_029450	C530005A16Rik	0.00613539	0.894479
17349884	NM_053131	Pcdhb6	0.00619879	0.837628
17456772	NM_001037740;NM_177204	Fam40b	0.00621142	0.811328
17499622	NM_139220	Defb7	0.00623005	0.701228
17295038	NM_029153	Scamp1	0.00623154	0.952385
17428861	NM_025739	---	0.00623163	0.852736
17295960	N/A	Cwc27	0.00624209	0.834535
17286052	No result found	9330162012Rik	0.00625467	0.835551
17256215	NM_197940	Wipf2	0.00625706	1.13393
17294775	NM_001145879	Atp6ap1l	0.00626142	1.31638
17429331	NM_029198	4930538K18Rik	0.0062744	0.826034
17205313	N/A	---	0.00629111	0.798738
17294187	NM_172053	Adamts16	0.00630387	0.808575
17477914	NM_008051	Fut1	0.00631036	1.25516
17389802	NM_001033136	Fam82a2	0.00631422	1.13957
17536483	NM_010110	Efnb1	0.00632766	1.09578
17365625	NM_021377	Sorcs1	0.00634939	0.82641
17220751	NM_021421	Angel2	0.00635407	0.898345
17278998	N/A	LOC100861856	0.00637936	1.21711
17361833	NM_011262	Dpf2	0.00639353	1.08426
17328780	NM_030558	Car15	0.00639476	1.10077
17327130	No result found	Gm10785	0.00639976	0.86173
17456119	N/A	---	0.00640894	0.795909
17324064	NM_001005331;NM_145941	Eif4g1	0.00643885	1.05585
17358962	NM_001080706	Btaf1	0.00646576	1.18119
17358011	NM_019437	---	0.0064994	1.21975
17234612	NM_031196	Slc19a1	0.00650943	0.885595
17324185	NM_001081366	Vps8	0.00650993	1.06611
17262621	NM_008300	Hspa4	0.00651392	1.07341
17444216	NM_172725	C330006K01Rik	0.00653489	1.10239
17488392	NM_025616	Timm50	0.00654848	1.15161
17303979	NM_026965	Comtd1	0.00655942	1.12631
17484282	NM_023140	Glrx3	0.00657221	1.24509
17326964	NM_015755	Hunk	0.00658423	0.888852
17493658	NM_001111043;NM_001111044;NM_009825	Serpinh1	0.00658742	1.14552
17529481	NM_023814	Tbx18	0.00658795	0.822891
17378168	N/A	Bpifb5	0.00658989	0.894048
17257061	NM_008707	---	0.00660181	1.36998
17303892	NR_029446	6230400D17Rik	0.00661238	0.849422
17537537	NM_017398;NM_172493	Diap2	0.00661415	0.874655
17319207	NM_013767	Csnk1e	0.0066191	1.06344
17500367	No result found	Gm1698	0.00662032	1.52877
17375833	NM_175145	Tmem127	0.00664034	1.06904
17435946	NM_016703	Preb	0.00664856	0.78704
17313991	NM_181412;XM_001480180	Zbed4	0.00665234	1.11031
17356526	NM_008520	Ltbp3	0.00665879	0.894881
17430894	NM_133888	Smpdl3b	0.00666016	0.823906
17423697	N/A	---	0.00667458	0.703031
17287579	NM_012017	Zfp346	0.00668371	0.919907
17547892	NR_033593	4930529C04Rik	0.00671878	1.07597
17340817	NM_011395	Slc22a3	0.00672047	0.832054
17512680	NM_145412	Chtf8	0.00672398	1.07817
17328335	N/A	Marf1	0.00675043	1.05834
17250141	NM_011758	Zfp39	0.00676301	0.883749
17202597	N/A	---	0.00676523	0.730063
17200797	N/A	---	0.00676626	0.858296
17324756	NM_183283	2310010M20Rik	0.00677093	0.885799
17423867	NM_027041	1700003M02Rik	0.00677236	1.17909
17480327	NM_199035	Alg8	0.00677309	1.08819
17343643	NM_016844;XM_001480106	Rps28	0.0067789	0.815461
17209951	N/A	---	0.00678278	0.742135
17427123	XM_001000025	Gm13288	0.006788	0.790321
17287901	NM_001025074;NM_008745	Ntrk2	0.00681074	1.08254
17404291	No result found	1700064H15Rik	0.00681282	0.770724
17208203	N/A	---	0.0068158	0.683239
17238912	NM_001079686;NM_022027;NM_153399	Syne1	0.00682277	1.11239
17251527	NM_001159367;NM_011065	Per1	0.00683184	1.12859
17499014	NM_001190357;NM_026995	Carkd	0.00686072	1.11663
17508063	NM_011130	Polb	0.00686792	1.0986
17250638	NM_001029936	Specc1	0.00687218	1.14794
17210517	N/A	---	0.00688931	0.795189
17382087	NR_033642	Gm3230	0.00689023	0.782899
17261399	N/A	Erlec1	0.00689723	0.906782
17457601	NM_001025385	Tas2r137	0.00692118	0.766934
17280296	NM_001004455;NM_001161807;NM_138686	Cys1	0.00692955	1.34567
17345830	NM_001008231	Daam2	0.00694618	1.1428
17253118	N/A	---	0.00695987	0.825936
17430962	NM_008154	Gpr3	0.00700114	1.19763
17366428	N/A	Cdnf	0.00700578	0.904048
17492661	NM_016721	Iqgap1	0.00701238	1.09102
17443004	NM_019983	Rabgef1	0.00704285	1.09273
17468469	NM_028099	Dusp11	0.00704607	1.09658
17312405	NM_001164607;NM_001164608;NM_026859	Maf1	0.00704974	1.11297
17538441	N/A	Gm15128	0.00705382	1.10583
17293089	NM_026842;NM_152234	Ubqln1	0.00705483	1.02537
17214269	NM_001081456;NM_148937	Plcd4	0.00705837	1.17919
17366542	NM_016918	Nudt5	0.00706292	1.16516
17408008	NM_178213	Hist2h2ab	0.00709962	0.845992
17520169	N/A	---	0.00710959	0.667125
17388551	NM_026944	Alkbh3	0.00711568	0.86017
17359767	N/A	---	0.00715185	0.897575
17497203	NM_009479	Uros	0.00715276	1.08226
17392625	N/A	---	0.00716704	0.821733
17475821	NM_019458	Paf1	0.00716953	1.06164
17392722	N/A	---	0.00717738	0.892989
17550156	N/A	---	0.00717738	0.892989
17358466	NM_009199	Slc1a1	0.00718529	1.09682
17203033	N/A	---	0.00719981	1.41699
17289009	NM_013500	Hapln1	0.00728469	1.15294
17293542	N/A	Gm5141	0.00729194	0.861769
17311942	N/A	---	0.00730063	1.35648
17253235	NM_177710	Ssh2	0.00731083	1.09789
17387813	NM_146294	Olfr1167	0.00731551	0.845512
17298910	NM_146245	Lrit1	0.00733177	0.865349
17483912	NM_019564	Htra1	0.00733739	1.20727
17310816	NM_181588	Cmbl	0.0073606	0.825264
17221233	NM_001102430;XM_001473166	---	0.00736612	1.22054
17463812	NM_019426	Atf7ip	0.00736849	0.941133
17236638	NM_053072	Fgd6	0.00737581	1.12126
17430680	NM_001083119;NM_011214	Ptpru	0.00738317	1.18272
17418279	NM_029157	Sf3a3	0.00744461	1.07063
17241454	NM_053183	Ddx50	0.0074687	1.11508
17221026	NR_029809	Mir29b-2	0.00750211	1.13464
17259218	N/A	---	0.00750233	1.09277
17468524	NM_025665	---	0.00750675	0.737161
17377412	NM_009979	Cst9	0.00751373	0.803364
17218349	NM_008131	Glul	0.00751664	1.06112
17344251	N/A	Prrc2a	0.00752228	1.04837
17432082	NM_001145958;NM_172122	Crocc	0.00753387	0.950611
17476232	No result found	Zfp383	0.00755605	1.15279
17547787	NM_010439;XM_001476607	Hmgb1	0.00756385	1.06632
17451843	NM_001122666;NM_178622	Suds3	0.00757722	1.05152
17376993	NM_008792	Pcsk2	0.00760981	0.918295
17455346	NM_010228	Flt1	0.00762663	1.1159
17506512	NM_170684	Cpne7	0.00763807	1.42014
17233957	N/A	---	0.0076405	0.766337
17255215	NM_027799;NM_146024	Ankrd40	0.00767972	1.05505
17470060	NM_178045	Rassf4	0.00768351	1.19094
17548823	NM_025503	1700029P11Rik	0.00769705	0.848295
17394297	NM_011125	Pltp	0.0077205	0.840403
17391448	NM_008569	---	0.00772873	0.805835
17420834	N/A	---	0.00772915	0.817986
17245202	NM_026570	Yeats4	0.00773682	1.08735
17527453	NM_198673	Odf3l1	0.00774047	0.883117
17363054	N/A	---	0.0077633	0.72595
17225478	NM_023343	Ilkap	0.0077717	1.06677
17270761	NM_026009	Ccdc47	0.00777327	1.07769
17459621	N/A	Tmem150a	0.00777478	0.909052
17539167	NM_001081124	Mtap7d2	0.00777587	1.03888
17243644	NM_007771	Cry1	0.00778275	1.14575
17487001	NM_001162950;NM_016868	Hif3a	0.00778283	1.29585
17287206	NM_172015	Iars	0.0077965	1.0584
17318728	NM_001007568	Zfp251	0.00780025	1.07107
17444749	N/A	Gm3404	0.00780228	0.843157
17487272	NM_177692	Bloc1s3	0.00781574	1.07998
17340082	N/A	---	0.00782393	0.823561
17361008	NM_001136091;NM_001167784;NM_016921	Tcirg1	0.00782571	1.1522
17548281	NM_010439;XM_001476607	Hmgb1	0.00783478	1.04764
17238938	NM_001079686;NM_022027;NM_153399	Syne1	0.00784941	1.10591
17510365	NM_025396	Pgls	0.00785754	0.876236
17259623	NM_001038699;NM_022014	Fn3k	0.00789585	1.11889
17334638	NM_178372	Prss34	0.00790298	0.848126
17200095	N/A	---	0.00790907	0.758615
17546082	N/A	Gm8817	0.00791339	0.840227
17349902	NM_053136	Pcdhb11	0.00792254	0.890982
17321094	NM_001113515;NM_031163	Col2a1	0.00792851	0.911433
17328459	NM_146068	2310008H04Rik	0.00793351	1.14608
17408765	NM_001163440;NM_001163441;NM_008619	Mov10	0.00794202	1.06583
17233858	N/A	---	0.00794453	0.885793
17211700	NM_178601	Imp4	0.00794711	1.11859
17260474	NM_008343	Igfbp3	0.00795391	1.18047
17319527	N/A	---	0.00795782	1.24867
17529647	NM_001039147;NM_024431	Morf4l1	0.00795824	0.840887
17301968	NM_008879	Lcp1	0.0079876	1.21371
17227160	NM_001081307	Ppp1r12b	0.00800366	1.06502
17432941	NM_001083342	Ptchd2	0.0080234	1.14965
17249636	NM_009969	Csf2	0.00802539	0.805987
17543529	NM_007515	Slc7a3	0.00804146	1.32577
17486334	NM_001105070	Vmn2r38	0.00804415	0.755801
17452311	NM_007804	Cux2	0.0080445	0.901087
17253133	NM_027773	Fam57a	0.00808264	0.937885
17411252	NM_012028	St6galnac5	0.0080832	1.16352
17506991	NM_008737	Nrp1	0.00809727	1.15203
17244435	NR_015524	4932415G12Rik	0.00810489	0.852706
17476959	XR_030795;XR_031644	2610021A01Rik	0.00810549	1.14254
17298262	NM_181390	Mustn1	0.0081205	0.741126
17372870	NM_146838	Olfr1130	0.00815416	0.643471
17411435	N/A	Srsf11	0.00816079	0.943475
17394239	NM_001161806	Wfdc11	0.00817408	0.865146
17205589	N/A	---	0.00818213	1.35793
17201645	N/A	---	0.00818556	0.668443
17495812	No result found	9030407P20Rik	0.00818759	0.793
17330135	NM_027342	Fam162a	0.00821207	1.19215
17495541	NM_138649	Syt17	0.00823023	1.39954
17362883	N/A	---	0.00824875	1.15979
17457758	NM_053243	Prss1	0.00827612	0.826027
17503507	NM_001168591;NM_025827	Lonp2	0.00827788	1.07456
17311519	NM_010930	Nov	0.00829012	1.36379
17300360	NM_019402	Pabpn1	0.00830212	0.947531
17496433	NM_183131	4930451I11Rik	0.0083038	0.857302
17274190	N/A	Gm5432	0.00830435	0.798614
17484040	NM_009774	Bub3	0.0083438	1.06333
17527261	NM_019686	Cib2	0.00834631	1.14941
17468102	NM_001083922;NM_001083923;NM_016757	Wbp1	0.00834823	1.10307
17214018	N/A	Gm8883	0.00836209	0.880202
17337100	No result found	H2-Q4	0.00838437	0.829741
17400418	NM_008562	Mcl1	0.00839054	1.10379
17459890	NM_007517	---	0.00839321	1.09927
17200385	N/A	---	0.00840904	0.804454
17356994	NM_153597;NR_027351	Trpt1	0.0084122	0.922065
17263642	NM_009410	Top3a	0.00841508	0.881113
17288463	NM_053163	Mrpl36	0.00842388	1.08736
17400555	NM_178204;NM_054045;NM_178215;NM_178205;NM_013548;NM_178203;NM_175653	Hist2h3c2	0.00843462	1.11076
17345465	NM_020493	Srf	0.00847739	1.10183
17383430	NM_001166033;NM_172977	Gtf3c4	0.00848298	1.09484
17384252	NM_025709	Gapvd1	0.00848935	1.04631
17407086	NM_020517	Lenep	0.00849986	0.944159
17494259	N/A	---	0.0085107	0.830062
17200119	N/A	---	0.00852065	0.865715
17213747	NM_139270	Pth2r	0.00852471	1.26328
17238482	NM_001164237;NM_026259	Rnf41	0.00853544	1.05903
17488436	NM_001083912;NM_138752	Plekhg2	0.00853976	1.1067
17273743	XR_001632;XR_030747	2410017P09Rik	0.00855518	0.904302
17489642	N/A	---	0.00857465	0.878648
17233064	NM_053069	---	0.00858108	1.17356
17525803	NM_172768	Gramd1b	0.00860139	1.11692
17330684	NM_019754	Tagln3	0.00861479	1.08476
17203353	N/A	---	0.00862876	0.72063
17447749	NM_007524	Nkx3-2	0.00863608	0.86139
17238838	NM_001079686;NM_022027;NM_153399	Syne1	0.00863714	1.14355
17255318	NM_172261	Ppp1r9b	0.00865799	1.04383
17304297	NM_009785	Cacna2d3	0.00865881	0.827577
17209197	N/A	---	0.00866518	0.800007
17502196	NM_025600	Dda1	0.00866524	1.08405
17387528	NM_024230	Smtnl1	0.00866602	0.885307
17470093	NM_001166427;NM_001166428;NM_001166429;NM_001166430;NM_001166431;NM_001166432;NM_133834	Hnrnpf	0.00869613	0.870289
17508835	NM_145841	Sgcz	0.00870188	0.837955
17467278	XM_001477139;XM_909565	Gm7144	0.00870645	0.881329
17295907	NM_029447	Nln	0.00873044	0.938108
17460357	N/A	Gm19265	0.00875282	1.17476
17207191	N/A	---	0.00875298	1.89333
17405267	NM_177854	6030405A18Rik	0.00876603	1.29687
17300802	NM_001145978	Parp4	0.00876636	0.884072
17205083	N/A	---	0.00876894	0.86219
17209273	N/A	---	0.00876894	0.86219
17232927	N/A	---	0.00877672	0.728723
17474497	NM_001162996;NM_028153	Eml2	0.0087814	0.861852
17322774	NM_016881	Pmm2	0.00878313	0.921812
17500761	NM_023662	Pcm1	0.00878366	0.944623
17502951	No result found	D830024N08Rik	0.00879771	0.835557
17318210	NM_023240;NM_029663	Eef1d	0.00880878	1.07522
17444398	NM_013557	Eif2ak1	0.00882066	1.08598
17392894	NM_028666;NM_146127	Fam110a	0.00882256	1.12833
17294402	NM_001081680	Zfp72	0.00882702	1.15199
17323120	NM_001114085;NM_023317	Nde1	0.0088345	1.11524
17230700	N/A	---	0.00883481	0.833745
17368422	NM_001001322	Adamts13	0.00884893	0.915357
17529398	NM_008615	Me1	0.00891234	1.17583
17459157	NM_007958	Smarcad1	0.00891799	1.09954
17491273	NR_015609	C86187	0.0089198	0.898499
17322985	N/A	Shisa9	0.00892082	1.07197
17317637	NM_001029841;NM_009192	Sla	0.00892405	1.40807
17270095	NM_001077696;NM_010412	---	0.00892768	1.14529
17528913	NM_198962	Hcrtr2	0.00893845	1.16869
17217455	NM_028320	Adipor1	0.00894196	1.07127
17274247	NM_011623	Top2a	0.00897698	0.879842
17313677	NM_054088	Pnpla3	0.00899388	0.808471
17262598	NM_207253	Olfr1371	0.0090003	0.896789
17324583	NM_133752	Opa1	0.00901286	0.953692
17262926	NM_172258	Slc36a3	0.00901881	0.787107
17524703	NM_001110300;NM_009678	Ap1m2	0.00902612	0.851997
17509617	NM_013494	Cpe	0.00903305	1.03962
17468298	NM_177077	Exoc6b	0.00905051	1.05417
17392884	N/A	---	0.0090511	0.837023
17302889	NM_144844	Pcca	0.00906001	0.942703
17405482	NM_027571	P2ry12	0.00907622	0.85648
17219546	NM_029612	Slamf9	0.00908183	0.901225
17496627	N/A	Sept1	0.00908833	0.864844
17404429	N/A	Nceh1	0.0091017	1.15611
17334178	NM_001077633	Dcpp3	0.0091078	0.848651
17286515	NM_013830	Prpf4b	0.00911335	1.06602
17548422	XM_001473799	4932422M17Rik	0.00911827	1.1084
17309544	NM_145465	Stk24	0.00912722	1.06766
17540897	N/A	---	0.00915201	0.907802
17467232	NM_183183	Gprin3	0.00915268	0.898645
17454256	NM_009315	Taf6	0.00919905	1.06409
17514988	N/A	Zfp846	0.00920514	1.09315
17240342	N/A	Rpf2	0.00920717	1.09878
17500620	NM_001039220	AI429214	0.00920765	1.18462
17471011	XM_001479371;XM_001479376	LOC100048117	0.00923417	0.807482
17394483	N/A	Zmynd8	0.00923499	1.05482
17232407	NM_026138	6330407J23Rik	0.00924117	1.10487
17429008	NM_001161774;NM_009176	St3gal3	0.00924276	1.06321
17506477	No result found	2810013P06Rik	0.00926332	1.07458
17282498	NM_001026214;NM_007647	Entpd5	0.00926879	1.1234
17392600	NM_029960	9230104L09Rik	0.0092728	0.900652
17421103	NR_030695	B330016D10Rik	0.00927292	1.18119
17312485	NM_008296	Hsf1	0.00928429	1.12372
17493461	NM_175105	Aqp11	0.00928452	1.15595
17459894	NM_007517	---	0.00929013	1.1263
17317192	N/A	---	0.00929217	0.84275
17415744	N/A	LOC100862572	0.0093147	0.571414
17520425	NM_029620	Pcolce2	0.00932063	0.832409
17337612	NM_146890	Olfr126	0.00932076	0.588447
17359020	NM_010615	Kif11	0.00933625	1.14918
17478459	NM_080853	Slc17a6	0.00936192	1.3171
17273812	NM_001170858;NM_173416	BC068281	0.00936618	1.16329
17364588	NM_153520	Opalin	0.00936991	0.732206
17315394	NM_027044	---	0.00940129	1.17377
17337152	NM_010391	H2-Q10	0.00941574	1.38544
17364167	N/A	---	0.00943239	0.784476
17318312	NM_144847	Nrbp2	0.0094442	1.15776
17391466	NM_008569	---	0.00945249	0.90414
17547006	XM_001473396;XM_001473418	LOC100040022	0.00945932	0.86305
17547018	XM_001473396;XM_001473418	LOC100040022	0.00945932	0.86305
17346226	NM_029799	Arrdc5	0.00946865	0.877133
17549798	N/A	---	0.0094875	1.26955
17524925	NM_170777	Elof1	0.00950582	1.17268
17423030	NM_001002927	Penk	0.0095107	0.855532
17201833	N/A	---	0.00951405	0.843195
17514799	NM_026955	2200002K05Rik	0.00952684	0.886257
17377778	NM_010495	Id1	0.00954885	1.169
17208473	N/A	---	0.00955306	0.846169
17310922	NM_016762	Matn2	0.00956132	1.25419
17298775	NM_013473	Anxa8	0.00959699	0.780788
17229729	NM_012049;NR_033728	Nit1	0.00959785	1.0704
17204217	N/A	---	0.00960279	1.42366
17343680	NM_001185182;NM_010385	---	0.00960427	1.87403
17200371	N/A	---	0.00964278	1.13654
17397377	NM_001098170;NM_001098171;NM_001098172;NM_011043	Pcdh10	0.00965009	0.877349
17245095	NM_001037846;NM_001037847;NM_001037848;NM_028082;NR_024327	Cnot2	0.00965378	1.05315
17226435	NM_027677	Gpr39	0.00965627	0.902628
17501609	NM_027590	Ints10	0.00965833	1.07524
17372307	NM_010576	Itga4	0.00966698	1.39258
17358498	NM_021299	Ak3	0.00966861	0.834191
17425181	NM_172304	Tex10	0.00969083	1.08525
17368896	NM_178693	Coq4	0.00970125	1.07429
17238928	NM_001079686;NM_022027;NM_153399	Syne1	0.00970243	1.10085
17292527	NR_030453	Mir683-1	0.00971093	0.856348
17292529	NR_030453	Mir683-1	0.00971093	0.856348
17504649	NM_001161456;NM_001161457;NM_001161458;NM_022309	Cbfb	0.00972771	1.16995
17264405	NM_008744	Ntn1	0.00973861	0.85091
17444080	NM_133916	Eif3b	0.00974064	1.06538
17212087	NM_008719	Npas2	0.00974523	0.914917
17318070	NM_025929	2010109I03Rik	0.00975067	0.872637
17323503	NM_025808	Lztr1	0.00975609	1.09284
17391473	NM_008569	---	0.00979508	0.904353
17290927	NM_001145778;NM_023685	---	0.00980514	1.3951
17414767	NM_144905	6330416G13Rik	0.00981798	0.903877
17344132	NM_010478;NM_010479	Hspa1a	0.009819	1.43866
17519568	N/A	Gm19569	0.00982096	0.830485
17255245	NM_053161;XM_001474657;XM_887457	---	0.00983195	1.34211
17360128	NM_011053	Pdcd11	0.00983943	1.06294
17207319	N/A	---	0.00984334	1.15936
17200935	N/A	---	0.00984959	0.693065
17360312	NM_001164099;NM_001164100;NM_001164101;NM_013758	Add3	0.00985486	0.953438
17508787	NM_001081150	Lonrf1	0.00986043	1.1535
17283545	NM_001159502;NM_020494	---	0.00986173	0.934055
17543648	NM_146235	Ercc6l	0.00987466	1.31472
17256697	NM_009675	Aoc3	0.00988066	0.868272
17524022	NM_173433	Kdm4d	0.00991425	0.774392
17229742	NM_001033039	Klhdc9	0.00991703	0.893898
17345317	NM_025649	---	0.00993509	0.848839
17507462	NM_001167967;NM_133971;NR_030779;NR_030780;NR_030781	Ankrd10	0.00994883	1.10886
17345865	NM_181397	Rftn1	0.00995019	1.33204
17373670	N/A	---	0.00995872	1.11137
17358007	NM_019437	Rfk	0.0099593	1.23647
17389522	NM_009702	Aqr	0.00997019	1.07065
17412123	NM_001122982;NM_016746	Ccnc	0.00999867	1.08861
17203041	N/A	---	0.00999952	1.27599
17545885	NM_025932	Syap1	0.0100197	1.04813
17456934	NM_008590	Mest	0.0100275	0.922337
17309340	NM_011897	Spry2	0.010055	1.12512
17511550	NM_172913	Tox3	0.0100653	1.25166
17238210	NM_008921	Prim1	0.0100907	1.16355
17483190	NM_144926	Sez6l2	0.0101203	1.23547
17300390	NR_033497	D830015G02Rik	0.0101214	0.832385
17522785	N/A	---	0.0101245	1.09265
17219477	NM_009938	---	0.0101326	1.33502
17475026	NM_023154	Ethe1	0.0101408	1.0967
17216792	NM_028399	Ccnt2	0.0101557	1.06004
17537643	NM_026239	Tmem35	0.0101657	1.06829
17407669	NM_008951	Psmd4	0.010168	1.10598
17317203	NM_024207	Derl1	0.010189	1.08012
17220475	NM_022019	Dusp10	0.0101969	1.19302
17539241	NM_001163085	Map3k15	0.0102021	0.897207
17269498	NM_001102650;NM_026561	Nt5c3l	0.0102047	1.05114
17318950	NM_007780;NM_007781	Csf2rb2	0.0102087	0.859619
17266335	NM_009423	Traf4	0.0102149	1.13606
17535362	N/A	Vma21	0.0102225	1.12213
17327137	NM_001110275;NM_001110276;NM_010587	Itsn1	0.0102275	1.06731
17241789	NM_134007	Cisd1	0.0102357	1.09901
17267617	N/A	Gm15698	0.0102768	0.859775
17292759	NM_033610	Sncb	0.0103629	1.09816
17207759	N/A	---	0.0103919	0.550905
17306143	NM_177544	Ang4	0.0103958	0.496421
17439909	NM_133897	Lrrc8c	0.0103962	1.13014
17456308	NM_019697	Kcnd2	0.010404	0.950316
17519279	No result found	2310009A05Rik	0.0104043	1.16436
17293059	XM_354754;XM_916629	Klhl3	0.0104221	1.18869
17317930	NM_001033365	Gm628	0.0104295	1.11859
17384627	NM_199025	Zbtb26	0.0104393	1.123
17310688	NM_133365	Dnahc5	0.01044	1.27802
17430835	NM_001161797;NM_175306	Phactr4	0.0104438	1.09626
17238836	NM_001079686;NM_022027;NM_153399	Syne1	0.0104723	1.35116
17371310	NM_020283	B3galt1	0.010502	0.946883
17286198	NM_001045532	Prl2c1	0.0105112	0.895613
17352108	N/A	---	0.0105249	1.08931
17352118	N/A	---	0.0105249	1.08931
17385374	NM_001139509;NM_013613	Nr4a2	0.0105391	1.76253
17463465	NM_001168223;NM_001168224;NM_027562	Clec2g	0.0105483	0.753229
17425566	NM_011207	Ptpn3	0.0105731	1.20568
17328288	NM_001039533;NM_053181	Pdxdc1	0.0105811	1.04206
17270398	NM_026551	Dcakd	0.0105817	1.10314
17542382	NM_012060	Bcap31	0.0105989	1.10959
17230225	No result found	Hmga2-ps1	0.0106109	0.885114
17382900	NM_177841	4932418E24Rik	0.0106731	0.789238
17289685	XM_001472685;XM_001474587	AI197445	0.0106878	0.894073
17272857	NM_007625	Cbx4	0.0106997	0.897656
17370973	No result found	Gm13558	0.0107086	1.14549
17475542	NM_133770	Adck4	0.01072	1.08869
17223412	NM_172513	Fam126b	0.0107248	1.0769
17322254	NM_018787;NR_033409	Npff	0.0107333	0.933371
17531923	NM_133978	Cmtm7	0.0107364	0.926786
17529957	NM_009034	Rbp2	0.0107426	0.810177
17289129	N/A	Gm4814	0.0107542	0.894294
17499780	N/A	Gm14850	0.0107762	0.848791
17542853	NM_001166453;NM_001166454;NM_145629	Pls3	0.0107804	1.20407
17266581	No result found	AU040972	0.0108128	0.887371
17508722	NM_026609	Leprotl1	0.0108323	0.932106
17533002	N/A	Mir1198	0.010865	0.881233
17316574	NM_001170866;NM_001170867;NM_001170868;NM_134094	Ncald	0.0108788	1.10424
17216272	N/A	---	0.0108951	0.895185
17282828	NM_027744	4933437F05Rik	0.0108985	1.20824
17300411	NM_153083	Thtpa	0.0109016	0.90525
17294114	N/A	Papd7	0.0109195	1.09076
17302113	NM_172813	Enox1	0.0109372	1.11938
17301536	NM_010095	Ebf2	0.0109592	0.891467
17209619	N/A	---	0.0109621	0.774828
17326250	NM_173026	Zbtb11	0.0109659	1.0572
17217487	NM_145510	Rabif	0.0109713	1.0815
17443342	NM_013560	Hspb1	0.0109724	1.29682
17407775	NM_001085383;NM_023628	Anxa9	0.010979	1.09595
17530436	NM_172461	Nek11	0.0109808	0.893463
17234691	NM_019929	Sumo3	0.0110083	0.749815
17292569	NM_013660	Sema4d	0.0110083	1.14387
17468157	NM_183138	Tet3	0.0110642	1.06953
17318713	N/A	Arhgap39	0.0110674	1.0621
17496111	NM_028816	Xpo6	0.011068	0.959572
17354791	NR_029557	Mir145	0.011091	0.723514
17456543	NR_029567	Mir129-1	0.0111368	0.764818
17421120	NM_015733	Casp9	0.0111571	0.926334
17389647	NM_011246	Rasgrp1	0.0111595	0.939735
17515577	NM_178113	Ncapd3	0.011164	0.923826
17506273	NM_009941	Cox4i1	0.0111876	1.06793
17209793	N/A	---	0.0112001	1.20411
17245751	N/A	Arhgef25	0.0112307	1.12918
17407337	NM_133854	---	0.0112419	0.798833
17548228	NM_001085500	Cisd3	0.0112492	1.11376
17494588	XM_122081;XM_911906;NM_020024	Taf10	0.0112559	1.13211
17472678	NM_001024468;NM_007532	Bcat1	0.0112898	1.09311
17280315	NM_001081977;NM_080563	Rnf144a	0.0112901	0.91556
17509182	NM_173789	Helt	0.0112924	0.87308
17451947	XM_975483;XM_989833	Gm5563	0.0113013	0.870213
17404628	NM_001163516;NM_001163517;NM_021483	Pex5l	0.0113193	1.2419
17407561	NM_001082484;NM_029721	Snx27	0.0113205	1.03844
17395499	NM_133849	Hrh3	0.0113417	1.1063
17223799	NM_001039493	Plekhm3	0.0113437	0.927218
17444730	NM_145155	Wasf3	0.0113531	1.06409
17216299	N/A	---	0.0113599	1.18232
17351687	NM_027741	Mro	0.0113613	1.24853
17278763	N/A	---	0.0113815	1.17489
17470689	NM_008995;NM_175933	Pex5	0.0113914	1.06237
17278188	NM_001177841;NM_026580;NR_033587	Otub2	0.0113983	1.21987
17452294	NM_008507	Sh2b3	0.0113993	1.05472
17224133	NM_023523	Pecr	0.0114077	0.908991
17247183	NM_009622	Adcy1	0.0114095	1.18452
17241181	NM_001081127	Adamts14	0.0114364	0.882057
17257085	NM_138753	Hexim1	0.0114454	1.13705
17339529	NM_030179;NM_175378	Clip4	0.0114535	0.915215
17358008	NM_019437	---	0.0115104	1.32339
17516074	NM_027102	Esam	0.0115294	1.09442
17207603	N/A	---	0.0115325	1.559
17395462	NM_001085501	Ppp1r3d	0.0115381	0.925231
17292915	NM_013739	Dok3	0.0115442	1.14463
17348054	NM_176917	Mettl4	0.0115478	1.0939
17234720	No result found	C330046G03Rik	0.0115571	0.888183
17388573	NM_019657	Hsd17b12	0.0115872	1.07093
17293240	NM_001035122;NM_027307	---	0.0116129	1.49392
17367906	NM_175300	---	0.0116375	1.39877
17458112	NM_027477;NM_173034	Zfp398	0.0116437	1.08844
17230573	NM_001083120;NM_001083121;NM_008680;NM_010135	Enah	0.0116606	1.04417
17550424	N/A	---	0.0116627	0.863309
17376974	N/A	---	0.0116753	0.900323
17367978	NM_008721	Npdc1	0.0116823	1.08826
17207689	N/A	---	0.0116906	0.8491
17527565	NM_007783	Csk	0.0117051	1.11032
17374198	NM_146884	Olfr1299	0.0117108	0.763991
17473625	NM_177061	Olfr1344	0.0117149	0.811314
17295496	NM_001081493;NM_013732	Cartpt	0.0117203	0.784716
17254743	NR_004415	Rnu3b1	0.0117373	0.857342
17254745	NR_004415	Rnu3b1	0.0117373	0.857342
17254747	NR_004415	Rnu3b1	0.0117373	0.857342
17254749	NR_004415	Rnu3b1	0.0117373	0.857342
17235320	NM_139292	Reep6	0.0117426	0.909808
17443114	NM_020022	Rfc2	0.0117609	1.12505
17537853	NM_001098222;NM_198161	Bhlhb9	0.0117764	1.06133
17404126	NM_025512	Zfand1	0.0117787	0.887834
17220417	NM_144796	Susd4	0.0117999	0.947041
17428600	NM_001042743;NM_008641	Mast2	0.0118013	1.06739
17363675	No result found	4931403E22Rik	0.011835	0.859402
17399091	NM_033526	Ubqln4	0.0118397	1.08293
17330805	NM_198297	Trat1	0.0118416	0.827864
17548650	N/A	Gm20204	0.0118437	1.08268
17252922	NM_138659	Prpf8	0.0118501	0.966489
17341709	NM_001080773;NM_011062	---	0.0118604	0.0712749
17341433	N/A	Gm16386	0.0118648	0.916841
17359951	NM_178930	---	0.0118687	1.20119
17349139	NM_172965	Sap130	0.0118734	0.95942
17324670	NM_007862	---	0.0118767	0.893387
17448763	NM_028194;NM_177136	---	0.0118866	1.897
17304147	NM_001101433	Zcchc24	0.0118939	1.14101
17543040	XR_035356	Tsga8	0.0118943	0.853411
17284147	NM_011625	Ppp1r13b	0.0119028	1.05303
17548612	XM_978127;XM_980382	Gm7710	0.0119135	0.86219
17226263	NM_175106	Tmem177	0.0119276	1.16718
17342750	NM_019837	Nudt3	0.0119456	1.04798
17233720	NM_026438	Ppa1	0.0119682	1.06783
17343580	NM_001109913;NM_029804	Hnrnpm	0.0119701	1.07082
17416566	NM_010760	Magoh	0.0119857	1.09934
17262702	NM_009012	Rad50	0.0119884	0.909475
17438101	NM_001159887;NM_001159888;NM_001159889;NM_023429	Ociad1	0.0119929	1.04351
17479482	No result found	5430400D12Rik	0.0120023	0.918577
17301634	NM_033325	Loxl2	0.0120127	0.91407
17408724	N/A	---	0.0120527	0.875359
17453634	NM_029659	Styxl1	0.0120599	0.805931
17541440	NM_001166648;NM_001166649;NM_001166650;NM_153532	Zfp280c	0.0120746	0.90819
17205365	N/A	---	0.0120806	0.819496
17490721	NM_175130	Trpm4	0.0120932	0.841832
17358375	NM_011416;NM_026003	Smarca2	0.0121338	1.06399
17322230	NM_001163643;NM_009582	Map3k12	0.012146	1.02913
17504413	N/A	Bean1	0.0121467	1.11372
17421719	NM_001085505	Gm572	0.0121485	0.876016
17506306	NM_026160	Map1lc3b	0.0121534	1.07187
17383284	NM_009500	Vav2	0.0121834	1.21022
17492175	NM_001162532	Fam174b	0.0121891	0.810132
17275925	NM_007481	Arf6	0.0121947	1.0781
17500135	NM_001001735;NM_001081269	Whsc1l1	0.0121987	1.06591
17233065	NM_053069	---	0.0121997	1.14124
17247067	NM_019661	Ykt6	0.0122204	1.05318
17462285	NM_133940	Fbxl14	0.0122368	1.08038
17479897	N/A	Gm20077	0.0122407	0.897433
17525186	NM_023277	Jam3	0.0122636	1.10816
17450618	NM_011578	Tgfbr3	0.0123037	0.850481
17204655	N/A	---	0.0123169	1.28008
17216498	NM_172853	Cdh7	0.0123442	0.879865
17340397	NM_026086	Nanp	0.0123452	1.27851
17472955	NM_198967	Tmtc1	0.0123554	0.8846
17228375	NM_011273	Xpr1	0.0123664	0.944999
17310977	NM_181317	Kcns2	0.0123667	0.894439
17233513	NM_172788	Sh3rf3	0.0123916	1.10915
17210349	N/A	---	0.0124153	0.769384
17261285	N/A	---	0.0124532	0.798317
17280350	NM_009234	Sox11	0.0124674	1.17131
17218543	NM_011931	Rfwd2	0.0124679	1.11323
17245399	NM_028679	Irak3	0.0125155	0.74079
17256338	N/A	---	0.0125394	0.806861
17324249	XM_001480812;XM_001480816	1300002E11Rik	0.0125631	0.922217
17235379	NM_001159591;NM_134002	Csnk1g2	0.012587	1.05237
17348250	NM_001146298;NM_153085;NR_027465	Wac	0.0125922	1.03843
17517175	NM_001034085;NM_028614	Ppp2r1b	0.0125976	1.07939
17441759	NM_001083925;NR_003507	Oas1b	0.0126261	1.22521
17510572	NM_027485	Med26	0.0126265	1.06181
17358517	NM_001048177;NM_008413	Jak2	0.0126283	1.11569
17464915	NM_175312	B630005N14Rik	0.0126511	1.06979
17270730	NM_172397	Limd2	0.0126529	1.0913
17451297	NM_001035531;NM_177078	Adrbk2	0.0126562	1.15613
17285612	N/A	---	0.0126581	0.858212
17202593	N/A	---	0.0126737	0.738655
17353171	NM_001004361;NM_001142697;NM_001142698	5730494M16Rik	0.0126899	1.0301
17476288	NM_009944	Cox7a1	0.0126944	0.911754
17395649	NM_178254	Tcfl5	0.0126974	0.890833
17539062	N/A	---	0.0127111	0.84226
17377177	NM_028724	Rin2	0.0127488	1.10602
17236003	NM_146008	Tcp11l2	0.0127592	1.11495
17440257	NM_172716	Pcgf3	0.0127635	1.07568
17351668	NM_010773	Mbd2	0.0127738	0.945855
17397555	N/A	---	0.0127891	0.829433
17358013	NM_019437	---	0.0127965	1.31409
17351426	NM_010307;NM_177137	Gnal	0.0128041	0.905437
17548810	XM_205232;XM_993146	Gm715	0.0128145	0.933292
17206247	N/A	---	0.012831	0.847392
17476076	NM_001174155;NM_145149	Rasgrp4	0.0128359	0.911185
17455542	NR_024513	Gm5	0.012845	0.85059
17431895	NM_023536	Mrto4	0.0128481	1.07588
17206981	N/A	---	0.0128533	1.35903
17469894	NM_029780	Raf1	0.0128649	0.95834
17472185	NM_026639	Art4	0.0128954	0.902558
17382533	NM_031843	Dpp7	0.0129052	1.13557
17401539	NM_008417	Kcna2	0.0129135	1.07617
17446902	NM_001177901;NM_175311	Zfp513	0.0129169	0.923642
17298312	NM_001165930;NM_029626	Glt8d1	0.0129247	1.11096
17461155	NM_008158	Gpr27	0.0129306	1.09501
17322477	NM_029090	---	0.0129407	0.754781
17319407	NM_175109	Rps19bp1	0.0129448	1.10315
17289118	NM_001162945	Mtx3	0.0129569	0.920705
17350982	NM_001042605;NM_010545	Cd74	0.0129587	0.698444
17294934	NM_011582	Thbs4	0.012973	1.62981
17399783	NM_026416	S100a16	0.0129733	0.925709
17267430	NM_025638	Gdpd1	0.0129945	1.0529
17324694	NM_007862	---	0.0130008	0.870081
17349944	NM_053146	Pcdhb21	0.0130053	0.848895
17488743	NM_026545	Psmd8	0.0130199	1.05973
17549256	N/A	---	0.0130227	0.905555
17549300	N/A	---	0.0130227	0.905555
17220439	NM_181732;XM_001473773;XM_905339	Aida	0.0130379	1.08952
17490955	N/A	---	0.0130396	0.873423
17261233	NM_001166661;NM_001166662;NM_181577	Ccdc85a	0.013042	1.06156
17205887	N/A	---	0.0130506	0.754269
17423444	NM_178617	Necab1	0.0130752	0.915756
17507347	NM_173446	Fam155a	0.0130873	1.08983
17419857	NM_030189	4930555I21Rik	0.0131241	1.12914
17524969	NM_028390	Anln	0.0131566	1.25996
17383571	NM_001166622;NM_172660;NR_030685	D2Wsu81e	0.0131608	1.09021
17488167	NM_181593	Itpkc	0.0131884	1.09802
17391137	NM_029163	Usp50	0.0132283	1.10014
17479317	NM_001113527;NM_020583	Isg20	0.01324	1.12338
17467823	NM_019715	Kcmf1	0.0132474	1.03131
17345315	NM_025649	Mad2l1bp	0.0132579	0.902504
17443323	N/A	Srrm3	0.0132627	1.069
17210665	N/A	---	0.0132843	0.783132
17351364	NM_177028	5330437I02Rik	0.0132848	0.845556
17494152	NM_147109	Olfr577	0.0133223	0.81922
17422471	N/A	---	0.0133288	0.882481
17238854	NM_001079686;NM_022027;NM_153399	Syne1	0.0133443	1.11597
17398785	NM_001003912	Arhgef11	0.0133625	1.04664
17353079	NM_001161483;NM_199024	Nol4	0.013363	1.13947
17469701	N/A	---	0.0133738	0.878529
17210657	N/A	---	0.0133811	0.843914
17479889	N/A	---	0.0134024	0.82645
17204563	N/A	---	0.013422	1.59273
17513823	XM_001478205	C230057M02Rik	0.0134334	1.14889
17349926	NM_053142	Pcdhb17	0.0134345	0.874645
17300368	NM_019402	---	0.0134603	0.877714
17501772	N/A	Sugp1	0.0134709	0.927292
17326816	NM_008065	Gabpa	0.013483	1.09575
17467495	N/A	---	0.0134896	0.771788
17447558	N/A	---	0.0135054	0.874681
17207649	N/A	---	0.0135063	0.714939
17243247	NM_025317	Mrpl54	0.0135064	1.15273
17276328	NM_010431	Hif1a	0.0135256	0.943029
17346694	XM_001480456	AU016765	0.0135269	0.835901
17370136	N/A	---	0.0135394	0.786968
17383978	No result found	6330409D20Rik	0.0135653	0.859695
17398528	XM_143371	Dchs2	0.013588	0.785106
17353538	N/A	---	0.0136013	0.889869
17200599	N/A	---	0.013607	0.726212
17238910	NM_001079686;NM_022027;NM_153399	Syne1	0.0136363	1.11211
17442925	NM_009838	Cct6a	0.0136413	1.04988
17538152	NM_177750	Frmpd3	0.0136428	1.09194
17541784	N/A	---	0.0136666	0.840547
17541098	XM_886739	Gm6310	0.0136719	0.794966
17453513	NM_025375	Wbscr22	0.0136791	1.06939
17550556	N/A	---	0.0136883	1.1416
17500624	XR_030903	LOC621118	0.013689	0.861205
17511196	NM_001044744;NM_008097	Gcdh	0.0136904	1.09753
17523281	NM_175114	Trak1	0.0136968	1.06514
17329350	NM_001081368;XM_001480852;XM_923614	Tbccd1	0.0137148	1.06369
17338168	NM_010787	Mea1	0.0137184	1.07025
17484106	NM_207302	---	0.0137199	0.906404
17549902	N/A	---	0.0137919	0.853041
17205039	N/A	---	0.0138006	0.620319
17209229	N/A	---	0.0138006	0.620319
17238558	NM_001164197;NM_021412	Mmp19	0.0138021	0.890963
17261939	N/A	---	0.013818	0.815584
17427108	NM_172871	Klhl9	0.013832	1.05559
17354411	NM_175751	Zfp608	0.0138416	1.19391
17347558	NM_001033443	Cdkl4	0.0138429	1.23035
17459899	NM_007517	---	0.0138717	1.38984
17323424	NM_009456	Ube2l3	0.0138805	1.09652
17480205	NM_029494	Rab30	0.0139132	0.900089
17530294	NM_001134426;NM_001134427;NM_175565;NM_175833	---	0.0139135	1.15645
17214564	NM_183022	Accn4	0.0139147	0.891723
17510584	NM_172396	---	0.0139574	1.0905
17380868	N/A	---	0.0140191	0.845045
17241637	NM_001036293	Nrbf2	0.0140206	1.14226
17230877	N/A	---	0.0140208	0.848084
17306426	NM_199470	Cdh24	0.0140445	1.12135
17280934	NM_008858	Prkd1	0.0140534	1.13283
17452889	NM_144819	Ccdc92	0.014068	1.05792
17266452	NM_001168521;NM_172795	Sarm1	0.0140684	1.08401
17266901	N/A	---	0.0140761	0.799936
17510542	NM_138585	Cherp	0.0140972	0.951018
17309907	NM_001013367	Prkaa1	0.0140988	0.940046
17515402	NM_009922	Cnn1	0.0141065	0.738549
17374814	NM_019769	1500003O03Rik	0.0141196	1.0709
17530183	NM_001168296;NM_173447	Ephb1	0.0141201	0.878478
17406091	NM_025794	Etfdh	0.0141214	1.0467
17376466	NM_027129	2310035K24Rik	0.0141391	1.11565
17450461	NM_008620	Gbp4	0.0141575	0.738387
17270071	NM_172947	Lsm12	0.0141643	1.03219
17308783	NM_207523;XM_001480900	Gm10132	0.0141686	1.13596
17417738	NM_026601;NR_003946	Hyi	0.0141738	0.756945
17312209	NM_001164036;NM_001164037;NM_001164038;NM_001164039;NM_001164040;NM_008529	Ly6e	0.0141786	1.15902
17211294	NM_010267	Gdap1	0.0141879	1.05924
17357280	NM_008060	Ganab	0.0142207	1.07289
17244572	NM_001033332;NM_001110013	Tmtc3	0.0142263	1.11466
17411563	NM_001190322;NM_001190323;NM_001190324;NM_181391	---	0.0142323	0.868648
17399929	N/A	Gm4858	0.0142388	1.57068
17270096	NM_001077696;NM_010412	---	0.0142394	1.18298
17208019	N/A	---	0.014258	0.622226
17445325	NM_021457	Fzd1	0.0142866	1.093
17359946	NM_178930	---	0.0142907	1.13397
17341155	NM_001123368;NM_011560;NM_198104;NM_001123367	Tcte3	0.0142964	0.853346
17351178	NM_177829	Spink10	0.014301	1.30515
17381026	NM_023684	Lime1	0.0143094	1.10696
17241822	NM_175133	1110038D17Rik	0.0143268	0.925801
17326756	NM_001113208;NM_010954	Ncam2	0.0143276	0.912618
17274180	No result found	Gm16497	0.0143482	1.19654
17284530	N/A	---	0.0143656	0.844123
17315713	NM_027862	Atp5h	0.0144084	1.08359
17209701	N/A	---	0.0144273	0.825635
17417988	NM_001159630;NM_013883	Scmh1	0.0144321	0.916919
17529962	NR_029444	4930579K19Rik	0.0144428	0.889492
17486870	N/A	Prr24	0.0144506	0.947029
17408384	NM_175552	Wdr3	0.0144714	1.08369
17261818	N/A	Gm12130	0.0144757	0.791832
17300921	NM_145837	Il17d	0.014479	1.08134
17224738	NM_183027	Ap1s3	0.0144834	1.15915
17514828	NM_027261;NM_029248;NR_028401	Taf1d	0.0144858	0.905773
17418158	NM_174998	Hpcal4	0.0144996	1.08644
17213153	NM_022988	Nif3l1	0.0145225	1.08117
17301414	NM_001168318;NM_028903	Scara5	0.0145361	0.822477
17206261	N/A	---	0.014566	0.802139
17248213	NM_026252	Cpeb4	0.0145911	0.954863
17373754	NM_178890	Abtb2	0.0145962	1.06755
17473246	N/A	---	0.0145989	1.22522
17262471	NM_177567	BC049762	0.0146093	0.808977
17289527	NM_008533	Cd180	0.0146377	0.717295
17371019	NM_198294	Tanc1	0.0146449	1.29502
17362717	NM_145496	Dak	0.0146503	0.943068
17492114	NM_001081345;XM_001478970;XM_977302	Chd2	0.0146522	1.08584
17321758	No result found	C330013E15Rik	0.014657	0.905957
17378548	NM_172674	Phf20	0.0146574	1.07511
17433353	NM_009498	Vamp3	0.014662	1.08958
17309347	N/A	---	0.0146676	1.16929
17375685	NM_008008	Fgf7	0.0146768	1.24792
17267484	NM_053269	Rad51c	0.0146785	1.11017
17383104	NM_026212	Agpat2	0.0146905	0.881823
17456084	NM_053242;NM_212435	Foxp2	0.0146919	0.811781
17431478	NM_001013756	Grhl3	0.0146983	1.29912
17493718	NM_016720	Neu3	0.0147375	0.891353
17431099	N/A	---	0.0147677	0.865224
17238996	NM_001161822;NM_019958	Rgs17	0.014782	1.06284
17214149	NM_029711	Arpc2	0.0147894	1.06057
17401205	NM_018800	Syt6	0.0148008	0.87267
17448840	NM_011890	Sgcb	0.0148229	0.941906
17292434	NM_025491	Susd3	0.0148247	0.894936
17361285	NM_134164	Syt12	0.0148322	0.886102
17255653	NM_007622	Cbx1	0.0148655	1.15138
17548277	N/A	Gm19382	0.0148675	0.845818
17313091	NM_178719	Smcr7l	0.0148675	1.08458
17448467	NM_001164806	Bend4	0.0148689	1.12148
17280294	N/A	---	0.014884	1.19777
17486805	NR_028539	Snord23	0.0148959	0.899408
17295093	NM_025630	Aggf1	0.01491	1.05805
17278328	NM_009252	Serpina3n	0.0149131	1.21058
17200415	N/A	---	0.0149144	1.14074
17439541	N/A	---	0.0149349	0.853967
17313721	NM_001162500;NM_022321	Parvg	0.0149575	1.36946
17506585	NM_172287	Spire2	0.0149915	1.10227
17532739	NM_001040459	Shroom4	0.0149997	1.09409
17217777	NM_026500	Ddx59	0.0150256	0.879288
17217182	NM_028778	Nuak2	0.0150285	1.13955
17238918	NM_001079686;NM_022027;NM_153399	Syne1	0.0150524	1.16994
17483075	NM_175103	Bola2	0.0150639	1.08067
17477159	NM_028913	Zfp819	0.0150717	1.29768
17406492	NM_001170985;NM_130867	Kirrel	0.0150823	0.822528
17400875	NM_172863	Zfp697	0.0150912	1.14166
17249863	NM_001113325;NM_008165	Gria1	0.015097	1.04583
17250055	NM_027239	1810065E05Rik	0.015109	1.1532
17447365	NM_001042615;NM_030127	Htra3	0.0151126	0.877101
17266629	NM_144826	Utp6	0.0151458	1.07617
17204833	N/A	---	0.01515	0.665763
17418680	NM_023603	Sfpq	0.0151573	1.08816
17328631	NM_001164606;NM_029779	Ccdc116	0.0151605	0.916973
17470846	NM_013509	Eno2	0.0151617	0.96163
17407010	NM_007910	Efna4	0.0151642	0.868283
17500873	N/A	Gm19634	0.0151687	0.913983
17291964	NM_025380	Eef1e1	0.0151934	1.17809
17337497	NM_001013745;NM_001168501;NM_001168502;NR_033137	Zfp57	0.0151978	1.16532
17275724	NM_001165253;NM_001165254;NM_146034	Ctage5	0.0152053	1.06904
17549478	N/A	---	0.0152432	0.855014
17549624	N/A	---	0.0152432	0.855014
17493880	NM_001111111	Atg16l2	0.0152441	0.908461
17374053	NM_021275	Kcna4	0.0152517	1.14451
17466932	N/A	Tril	0.0152541	0.849177
17410508	N/A	Mir1895	0.0152594	0.842827
17504207	NM_173036	Gpr97	0.0153085	0.818842
17249079	NM_029004	Rasgef1c	0.0153138	0.899169
17422885	NM_145557;NM_177205	9430015G10Rik	0.0153303	1.10537
17465296	NR_030420	Mir592	0.0153318	0.790714
17367807	NM_001039386;NM_001039387;NM_001177654;NM_001177655;NM_020276	Nelf	0.015378	1.14528
17299800	N/A	---	0.0154244	0.786609
17483793	NM_001080963	Ppapdc1a	0.0154589	1.13851
17289455	NM_011353	Serf1	0.0154679	1.13809
17210233	N/A	---	0.0154689	0.74822
17405583	NM_177856	E130311K13Rik	0.0154693	0.908498
17328368	NM_001161775;NM_013607	Myh11	0.0155022	0.778034
17510881	N/A	---	0.0155066	0.925605
17303433	NM_183187	Fam107a	0.0155089	1.20005
17269266	NM_001099774	Krtap17-1	0.0155096	0.895735
17301610	NM_010921	Nkx3-1	0.0155202	0.899577
17369997	N/A	---	0.0155257	0.863825
17325663	No result found	D930030D11Rik	0.0155266	0.900386
17230345	NM_026375	Ahctf1	0.0155547	1.06489
17530742	NM_001081654;NM_011573	Tex264	0.0155685	0.951976
17488945	NM_152814	Zfp566	0.015581	0.842448
17420963	NM_177867	Spata21	0.0155993	0.841285
17377164	N/A	---	0.0156383	1.38817
17235227	NM_007705	Cirbp	0.0156421	0.717232
17498461	NM_010175	Fadd	0.0156471	0.917372
17224878	NM_010570	Irs1	0.0156514	1.12499
17383506	NM_145520;NR_027344	Trub2	0.0156518	0.902418
17256942	NM_016759	Rundc3a	0.0156542	1.07554
17385329	NM_018785	Prpf40a	0.0156719	0.919065
17493687	N/A	---	0.0157048	0.884195
17546093	NM_021278	Tmsb4x	0.0157238	1.08592
17202691	N/A	---	0.0157305	1.18223
17319230	NM_001040187;NM_152806;NM_199079;NM_199080	Ddx17	0.0157305	0.950686
17511075	NR_029821	Mir181c	0.0157308	0.89845
17548446	NM_024180	Ormdl2	0.0157369	1.20152
17410770	N/A	---	0.0157406	0.891379
17487681	NM_020262	Zfp109	0.0157519	1.14542
17262198	NM_053166	Trim7	0.0157633	0.849733
17534665	N/A	Arhgap36	0.015798	1.07077
17549458	N/A	---	0.0158022	0.884444
17549846	N/A	---	0.0158022	0.884444
17454846	NM_028379	Zdhhc4	0.0158038	0.893675
17438995	NM_009140	Cxcl2	0.015804	0.870715
17539434	NM_001168568;NM_001168569;NM_001168571;NM_018737;NR_033143	Ctps2	0.015812	1.06801
17238908	NM_001079686;NM_022027;NM_153399	Syne1	0.015819	1.12069
17286838	NM_001005740;NM_001005748;NM_198419	Phactr1	0.0158335	0.923993
17508482	NM_207659	Hook3	0.0158443	1.07652
17384619	NR_028535	Snord90	0.0158465	0.866631
17469656	NM_080448	Srgap3	0.0159092	1.08062
17395985	NM_030708	Zfhx4	0.0159176	1.0827
17471321	N/A	---	0.0159219	0.845773
17444640	NM_178576	Cpsf4	0.0159254	1.08619
17333264	XM_488795;XM_921681	4732491K20Rik	0.015945	0.911271
17209909	N/A	---	0.0159532	0.755448
17547454	N/A	---	0.0159537	0.81339
17547711	N/A	Gm19327	0.0159591	1.10789
17465731	N/A	---	0.0159657	1.37829
17392138	NM_001141946;NM_021527	Mkks	0.0159661	1.21304
17231090	NR_030669;XM_001476862;XM_001478622	1700034H15Rik	0.0159753	0.916506
17314222	NM_013455	Acr	0.0159789	0.888289
17206809	N/A	---	0.0159815	0.862324
17277251	NM_028377	2900006K08Rik	0.0160004	1.13822
17306785	NM_008683	Nedd8	0.0160069	1.05877
17428763	N/A	---	0.0160093	0.838042
17309542	No result found	B930095G15Rik	0.0160117	1.24197
17486527	N/A	Vmn1r84	0.0160251	1.3421
17316290	NM_145852	Ropn1l	0.016028	1.19148
17513548	N/A	---	0.0160429	0.804347
17360845	NM_010132	Emx2	0.0160457	1.15106
17294250	NM_001040692;NM_001136087;NM_001168643;NM_001168644;NM_001168645;NM_001168646	Slc6a18	0.0160513	0.816131
17221262	NM_001102430;XM_001473166	---	0.0160552	1.38733
17510013	NM_001122829;NM_030680	Upf1	0.0160567	1.05868
17285446	N/A	---	0.0160697	0.892326
17454692	NM_175217	Mmd2	0.0160783	1.06024
17472983	N/A	---	0.0160902	0.895106
17225046	NM_001037909;NM_175219	C130026I21Rik	0.0161142	0.852524
17435451	No result found	1500035N22Rik	0.0161142	0.784281
17324623	NM_008235	Hes1	0.0161216	1.17648
17448779	NM_028194;NM_177136	---	0.0161374	1.28501
17459983	NM_027948	1700003E16Rik	0.0161393	1.09626
17270684	N/A	39881	0.0161679	0.889523
17290072	N/A	---	0.0161684	0.831603
17232055	NM_001161845;NM_001161847;NM_001161848;NM_001161849;NM_001161850;NM_011361	Sgk1	0.0161695	1.26417
17201397	N/A	---	0.0161832	0.851968
17299089	N/A	Gm8113	0.0161969	0.87522
17306189	NM_001170981;NM_001170982;NM_001170983;NM_001170984;NM_016884	Hnrnpc	0.016211	1.09773
17371777	NR_002854	Dlx1as	0.0162124	1.29288
17507440	NM_024248	Cars2	0.0162353	1.05896
17354074	NM_181543	Gpr151	0.0162792	0.893361
17374669	NM_001045523	Bahd1	0.0163062	1.07268
17315002	NM_027334	Mettl7a1	0.0163255	1.22049
17245053	NM_025780	Thap2	0.0163268	1.09919
17266198	NM_176965	Efcab5	0.0163377	1.1305
17277879	NM_028354	Tdp1	0.0163417	1.10814
17359943	NM_178930	---	0.0163455	1.3201
17330380	NM_024273	4930455C21Rik	0.0163778	1.06667
17403602	No result found	4930555A03Rik	0.0163924	0.827914
17234188	N/A	---	0.0163954	0.833147
17302213	NM_145960	Mtrf1	0.016427	0.917924
17521204	NM_009082	Rpl29	0.0164282	0.934743
17331598	NM_025967	D16Ertd472e	0.0164373	1.09709
17324762	NM_027355	Rnf168	0.0164547	0.944343
17369787	NR_029811	Mir199b	0.0164608	2.18551
17462451	NM_144512	Slc6a13	0.0164642	0.665298
17329149	No result found	Gm15760	0.0164734	0.878654
17422764	NM_028020	Cpsf3l	0.0164781	1.1026
17420519	NM_008868	Pla2g2c	0.0164791	0.905283
17339561	NM_001081071;NM_001177967;NM_001177968	Lclat1	0.0164831	0.9467
17340165	NM_011381	Six3	0.0164895	0.865494
17420079	NM_009557	Zfp46	0.0165176	0.90876
17264282	N/A	Shisa6	0.0165416	1.24563
17221231	NM_001102430;XM_001473166	---	0.0165438	1.09982
17468183	NM_009610	Actg2	0.0165501	0.749459
17522736	NM_009752	Glb1	0.0165697	1.0708
17223717	N/A	---	0.016576	0.848344
17286927	NM_021878	Jarid2	0.0166216	0.916692
17385371	NM_008426	Kcnj3	0.0166261	1.13965
17507701	NM_001007591	BB014433	0.0166317	0.806008
17488608	NM_009109	Ryr1	0.0166499	0.882256
17288440	N/A	---	0.0166515	0.854875
17347042	NM_023294	Ndc80	0.016655	1.36858
17414727	NR_030477	Mir455	0.0166702	0.895291
17415464	N/A	---	0.0166883	0.85349
17249593	NM_001159393;NM_001159396;NM_008390	Irf1	0.0166932	0.900621
17501544	NM_010934	Npy1r	0.0166978	1.16981
17436987	N/A	---	0.016699	1.14956
17526008	NM_175481	Grik4	0.0166998	0.913827
17515196	NM_021888	Qtrt1	0.0167337	1.09324
17282858	XM_138107;XM_907185	Ism2	0.0167701	0.819223
17543356	N/A	Gm19691	0.016792	1.12041
17260453	No result found	Gm11978	0.0167991	0.92008
17344892	NM_146289	Olfr113	0.0168099	0.781709
17268995	NM_172946	Krt222	0.0168108	0.86219
17484513	NM_172909	Cd163l1	0.0168153	0.897709
17292677	NM_010076	Drd1a	0.0168295	0.790996
17230550	NM_133815	Lbr	0.0168329	1.13834
17418057	N/A	---	0.016835	0.842767
17208215	N/A	---	0.016857	1.27581
17352779	NM_207530	Osbpl1a	0.0168618	0.919746
17392991	NM_009743	Bcl2l1	0.0168738	1.06082
17442096	NM_019824	Arpc3	0.0168995	1.10772
17233797	N/A	---	0.0169071	0.805202
17489983	No result found	A230077H06Rik	0.016908	1.25268
17375718	NM_019729	Usp8	0.0169105	1.06464
17537055	NM_001109757;NM_009726	Atp7a	0.0169257	1.14823
17391259	NM_029629	Fahd2a	0.0169258	0.904856
17542695	NM_008062	G6pdx	0.0169326	0.916887
17527848	NM_001040426;NM_172444	Thsd4	0.0169379	0.872741
17313779	NM_023478	Upk3a	0.0169467	0.844214
17516740	NM_001013390	Scn4b	0.0169507	0.775874
17294066	NM_172480	Mtrr	0.0169676	1.14328
17431853	NM_021358	Htr6	0.0169759	0.871722
17366922	N/A	Mir669m-1	0.0169805	0.867038
17483516	NM_009739	Bckdk	0.0169839	0.911023
17412965	No result found	Ccl21b	0.0169849	0.894524
17413025	No result found	Ccl21b	0.0169849	0.894524
17413123	No result found	Ccl21b	0.0169849	0.894524
17434150	No result found	Ccl21b	0.0169849	0.894524
17235456	NM_007445	Amh	0.0169879	0.871993
17367020	NM_177268	Ankrd16	0.0170077	0.913081
17477369	NM_008456;NM_010645;NM_010640;NM_020268;NM_008693;NM_010643;NM_008457;NM_010639;NM_010114;NM_010642;NM_010915;NM_008454;NM_010644;NM_010116	Klk1b3	0.0170174	0.710479
17486067	N/A	Vmn1r65	0.0170249	0.770018
17527963	NM_028748	Paqr5	0.0170297	1.13637
17475209	NM_001110131;NM_001110132;NM_027882	---	0.0170383	1.15274
17328225	NM_146067	Cpped1	0.0170615	0.913653
17498067	N/A	---	0.0170618	0.874538
17483772	NM_001029982	Sec23ip	0.0170699	1.07248
17453124	NM_133900	Psph	0.0170771	1.08807
17463031	NM_001127340;NM_016845	Acrbp	0.0170864	1.15169
17519649	NM_010357	Gsta4	0.0171056	1.12542
17426700	NM_010820	Mpdz	0.0171068	1.26423
17316153	NM_022816	Acot10	0.0171094	0.839005
17304461	NM_008406	Itih1	0.0171662	0.921466
17292316	NM_001164575;NM_001164576;NM_026450	Zfp169	0.0171692	1.08897
17439978	NM_009863	Cdc7	0.0172123	1.10566
17411939	NM_028264	Tmem55a	0.0172146	1.06776
17378327	NM_008395	---	0.017223	1.28765
17404585	NM_009517	Zmat3	0.0172306	1.05208
17396336	XM_975156;NM_011975	Rpl27a	0.0172738	1.09571
17221792	NM_026604	Fam135a	0.0172888	0.913572
17430381	NM_153541	Zbtb8b	0.0172907	1.11721
17235647	NM_018758	Apba3	0.0173073	1.08412
17455913	NM_001191023;NM_001191025;NM_001191026;NM_001191027;NM_010063	Dync1i1	0.0173393	1.11281
17254827	NM_009296	Supt4h1	0.0173466	1.08722
17493024	NM_022985	Zfand6	0.0173522	1.07006
17377851	NM_001011732	Xkr7	0.0173647	1.15032
17399333	NM_001077411;NM_008094	Gba	0.0174025	1.07861
17218254	NM_026369	Arpc5	0.017408	1.12433
17210197	N/A	---	0.0174152	0.859664
17208877	N/A	---	0.0174216	0.854226
17463716	NR_029441	2810454H06Rik	0.0174367	0.85488
17207957	N/A	---	0.0174405	0.808548
17537345	N/A	Gm14920	0.0174412	0.84808
17319783	NM_029787	Cyb5r3	0.0174544	0.890146
17454521	NM_010752	Mad1l1	0.0174735	0.950569
17270102	NM_001077696;NM_010412	---	0.0174801	1.24951
17468690	NM_001109745;NM_001109746;NM_013493	Cnbp	0.0174805	0.921087
17267656	NM_008711	Nog	0.0174861	1.10533
17514093	NM_145607	Ttc13	0.0175003	0.95359
17477498	NM_028169	Fam71e1	0.0175021	0.84299
17402711	N/A	Tbck	0.0175066	1.05041
17360004	NM_029186	Tmem180	0.0175138	0.915107
17200801	N/A	---	0.0175201	0.818659
17221258	NM_001102430;XM_001473166	---	0.0175262	0.895634
17271842	NM_178035	Fads6	0.0175379	0.910726
17215932	NM_172463	Sned1	0.0175424	0.805738
17375275	NM_007952	Pdia3	0.0175492	1.14062
17283897	N/A	Ccdc85c	0.0175616	1.09569
17233014	NM_199028	Bend3	0.0175633	0.874942
17409376	NR_028538	Scarna2	0.0175917	1.1317
17367594	NM_013771	Yme1l1	0.0175993	1.07486
17202511	N/A	---	0.0176207	1.63834
17526307	No result found	Gm10023	0.0176289	0.834279
17245772	NM_030714	Dtx3	0.0176604	1.06064
17399411	XM_283860;XM_910066	Dcst2	0.017685	0.83272
17469775	NM_175101	Tmem111	0.0176865	1.06562
17337927	NM_008690	Nfkbie	0.0176992	0.877334
17548934	NM_181412;XM_001480180	Zbed4	0.0177185	1.08075
17307502	NR_028264	Dleu2	0.0177304	1.20624
17520611	NM_144533	Nmnat3	0.0177404	0.853377
17449516	NM_001033310;NM_001163456;NR_028088	Cox18	0.017757	0.944197
17310797	N/A	---	0.0177663	1.27021
17349067	NM_001033532	AW554918	0.0177693	0.88688
17201393	N/A	---	0.0177807	0.75478
17309457	NM_025943	Dzip1	0.0177944	1.07576
17218835	NM_001164059;NM_011346	Sell	0.0177951	0.875853
17548456	XM_983460	Gm8069	0.0178037	1.07616
17240045	NM_025798	Hint3	0.0178056	1.07453
17282104	NM_023721	Atp6v1d	0.0178219	1.0523
17469282	NM_177233	Fam19a4	0.0178465	0.862748
17549684	N/A	---	0.017851	0.893837
17203365	N/A	---	0.0178522	0.84383
17367686	NM_001039701;NM_001159562;NM_031167	Il1rn	0.017853	0.863029
17208409	N/A	---	0.0178559	2.28075
17207961	N/A	---	0.0178783	1.45951
17345319	NM_025649	---	0.0178799	0.801622
17550368	N/A	---	0.0178815	0.90932
17439766	N/A	LOC100861848	0.0178821	1.1402
17215720	NM_016717	Scly	0.01789	1.09016
17233273	NM_025705	Dcbld1	0.0178999	0.878124
17214731	XM_974436;XM_987528	1700016L21Rik	0.017939	0.790303
17244217	NR_028262	Rmst	0.0179547	1.19695
17243486	NM_001135567;NM_001135568;NM_001135569	1190007I07Rik	0.0179565	1.26998
17406221	NM_021896	Gucy1a3	0.017963	0.810389
17201685	N/A	---	0.0179749	0.883346
17418403	NM_138683	Rspo1	0.0179889	0.932467
17512666	NM_021491	Smpd3	0.0179911	0.912439
17217283	NM_133819	Ppp1r15b	0.018011	1.06369
17550592	N/A	---	0.0180303	1.14153
17289656	NM_008308	Htr1a	0.0180385	1.33105
17204873	N/A	---	0.0180485	0.515209
17254962	NM_024174	Mrps23	0.0180664	1.07049
17227320	NM_153774	Ipo9	0.0180729	0.934359
17226969	N/A	Gm19461	0.0180789	0.897835
17229917	NM_008429	Kcnj9	0.0180929	1.15713
17300707	NM_001024714	Cma2	0.0181043	1.43752
17320720	NM_001033217	Prickle1	0.0181259	1.13922
17284609	N/A	---	0.0181262	0.845166
17532462	NM_026917	Zdhhc3	0.0181364	1.06795
17310398	N/A	---	0.0181596	0.809467
17504005	NM_022331	Herpud1	0.0181872	1.10033
17462231	NM_001033379	Dcp1b	0.0182443	0.945904
17246755	N/A	Mir3060	0.0182838	1.14345
17360348	NM_001085390	Dusp5	0.0182958	1.20816
17373086	NM_019758	Mtch2	0.0183075	0.944219
17476673	NM_009596	Abpa	0.0183157	0.853197
17372552	NM_175514	Fam171b	0.0183192	1.05093
17382335	NM_001162485;NM_178408;NR_027876	Arrdc1	0.018333	0.906241
17487301	N/A	Clasrp	0.018338	0.950526
17334819	NM_026686	0610011F06Rik	0.0183386	1.11474
17281350	NM_025809	Clec14a	0.0183436	0.846864
17541493	NM_145951	Enox2	0.0183466	0.90514
17288338	NM_028402	Zfp493	0.0183666	1.14054
17238984	NM_175374	Mtrf1l	0.0183679	1.10427
17257051	NM_008707	Nmt1	0.0183722	1.06272
17254065	NM_021443	Ccl8	0.0184238	0.840044
17231558	NM_011835	Katna1	0.0184356	1.13731
17530291	NM_001134426;NM_001134427;NM_175565;NM_175833	Cdv3	0.0184357	1.09377
17205883	N/A	---	0.0184477	0.789807
17458820	NM_001003685	Ghrhr	0.0184948	0.894569
17364772	NM_028152	Mms19	0.0184982	0.940633
17264867	NM_001163571;NM_030702	Senp3	0.018506	1.06171
17319109	NM_144849	Ankrd54	0.0185217	1.10104
17330119	NM_001013371	Dtx3l	0.0185343	1.1017
17549408	N/A	---	0.0185464	0.83077
17340702	N/A	Rsph3a	0.0185767	0.929729
17358422	NM_001161420;NM_013703	Vldlr	0.0185809	0.911703
17298126	NM_176920	Lrtm1	0.0186012	0.851778
17449519	NM_001033310;NM_001163456;NR_028088	---	0.0186168	0.81994
17270118	NM_001098836;NM_001098837	Atxn7l3	0.0186641	1.09563
17514417	NM_145609	8430410K20Rik	0.0186773	1.09644
17449473	NM_008096	Gc	0.0186787	0.897003
17291053	NM_178210;NM_178208;NM_175656;NM_175655;NM_033596;NM_178211;NM_178193;NM_178192;NM_175654;NM_175657;NM_153173;NM_175652;XM_001476063	Hist1h4i	0.0186851	1.26135
17358043	NM_177640	D030056L22Rik	0.0186884	1.0947
17391445	NM_008569	---	0.0186998	0.907488
17371272	N/A	---	0.0187121	0.865758
17549696	N/A	---	0.0187152	1.38316
17340657	N/A	Gm9992	0.0187263	0.892616
17238856	NM_001079686;NM_022027;NM_153399	Syne1	0.0187584	1.1406
17278765	No result found	AF357426	0.0187688	1.16914
17411594	NM_026534	Ubxn2b	0.0187828	1.10607
17479758	NM_017400	Sh3gl3	0.0188053	0.854525
17519579	NM_010295	Gclc	0.018816	0.933043
17342719	NM_001013385	Grm4	0.0188166	0.886872
17417622	NM_008958	Ptch2	0.018829	0.885968
17298364	NM_027289	Nt5dc2	0.0188374	1.14703
17419020	NM_010807	Marcksl1	0.0188401	1.30128
17239384	NM_001033257	Phactr2	0.0188413	1.21489
17388452	N/A	---	0.0188597	1.30379
17252890	NM_001102611	Smyd4	0.0188671	1.07411
17514255	N/A	---	0.0188688	0.891013
[truncated: 39,346 more rows]

## Sheet: Supp. Table 2
		Microarray genes with p-value <0.03 and # of matches to addiction databases (5 total)
		# of matches	Gene
		5	Cartpt				database	MSET p-values
		5	Drd1a				DISEASES	0.005
		5	Homer2				Malacards	0.021
		5	Npy1r				Phenopedia	0.001
		5	Pdyn				Phenocarta	0.003
		5	Per1				GAD	0.001
		5	Per2
		4	Adrbk2
		4	Csnk1e
		4	Htr1a
		4	Nr4a2
		4	Ntrk2
		4	Rgs17
		4	Slc6a9
		3	Adcy1
		3	Adora2a
		3	Creb1
		3	Gria1
		3	Kcnj6
		3	Penk
		2	Adra2a
		2	Arc
		2	Cdnf
		2	Creld2
		2	Cry1
		2	Ehmt2
		2	Eltd1
		2	Fosb
		2	Gabrb3
		2	Grm3
		2	Ints8
		2	Kcnj9
		2	Map3k4
		2	Mb
		2	Nck2
		2	Npff
		2	Prdm2
		2	Shbg
		2	Slc17a6
		2	Slc22a3
		2	Slco3a1
		2	Sncb
		2	Syne1
		1	Acot7
		1	Adcy5
		1	Adcy6
		1	Aff3
		1	Ahsa1
		1	Alad
		1	Ankrd54
		1	Arntl2
		1	Aven
		1	B3gat2
		1	Baz1b
		1	Bsn
		1	Cadps2
		1	Calm3
		1	Cct6a
		1	Chst1
		1	Cirbp
		1	Clu
		1	Cnot2
		1	Cxadr
		1	Dak
		1	Efnb1
		1	Egln2
		1	Eno2
		1	Ephb1
		1	Fabp7
		1	Farp1
		1	Fbxo32
		1	Ftcd
		1	Gnaz
		1	Grik5
		1	Gsta4
		1	Hcrtr2
		1	Hdac4
		1	Hdac5
		1	Hip1
		1	Hrh3
		1	Htr6
		1	Igbp1
		1	Igfbp3
		1	Kcnd2
		1	Kcnq5
		1	Kcnt1
		1	Krit1
		1	Lcp1
		1	Macrod2
		1	Mars
		1	Mea1
		1	Msra
		1	Mtrr
		1	Ncald
		1	Ncs1
		1	Pcolce2
		1	Pmm2
		1	Ppa1
		1	Ppargc1b
		1	Prodh
		1	Prss1
		1	Ptk2
		1	Sgcz
		1	Sgk1
		1	Sh3rf3
		1	Slc2a13
		1	Ston2
		1	Tagln3
		1	Thsd4
		1	Tiparp
		1	Wasf3
		1	Xbp1
		1	Xpo6

## Sheet: Supp. Table 3
	Microarray genes with p-value <0.01 and # of matches to alcohol addiction databases (4 total)
	# of matches	Gene
	4	Adra2a			Alcohol addiction database	# genes	MSET p-value
	4	Creb1			GAD	675	0.0694
	4	Gabrb3			DISEASES	337	0.0952			Microarray genes with p-value <0.01 that match
	4	Homer2			Malacards	365	0.3749			with nicotine addiction on GAD database (2950 gene in database; MSET p-value <0.0001)
	3	Cpe			Phenopedia	654	0.0658
	3	Ints12									Spire1
	3	Jun									Uhrf2
	3	Kras									P4ha1
	3	Ntrk2									Banp
	3	Ostc									Rngtt
	3	Penk									Cxadr
	3	Pnpla3									Gbf1
	3	Prss1									St3gal4
	3	Syne1									Zbtb16
	2	Adamts13									Mrrf
	2	Ar									Il1rap
	2	Chrm4									Farp1
	2	Csnk1e									Sez6l
	2	Grm3									Mllt1
	2	Hip1									Rasgrf2
	2	Igf1r									Mcf2l
	2	Kcnq5									Ezr
	2	Nos3									Pip5k1b
	2	Npas2									Sik1
	2	Nrp1									Nwd1
	2	Per2									Ephb1
	2	Pmm2									Lhfpl3
	2	Tagln3									Eri1
	2	Tbca									Krit1
	2	Tgfa									Als2
	2	Tiparp									Dtna
	1	Abhd6									Gfod1
	1	Adcy6									Atpbd4
	1	Ammecr1l									Syne1
	1	Arc									Zbtb40
	1	Atpbd4									Dgkg
	1	Aven									Cntfr
	1	Ephb1									Nadk
	1	Fbxo32									Adipor2
	1	Flt1									Mkln1
	1	Hcn1									Rab27b
	1	Hrh3									Tbc1d1
	1	Nde1									Gabpb2
	1	Nr1d1									Prr5
	1	Nr3c2									Cyb5r1
	1	Per1									Bcl6
	1	Pltp									Slc20a2
	1	Rasl11a									Serac1
	1	Sez6l									Zfand3
	1	Sgcz									Slc2a13
	1	Slc22a3									Spock3
	1	Slc6a6									Mdga1
	1	Slco3a1									Lipa
	1	Srbd1									Pkp4
	1	Tax1bp1									Cldn1
	1	Zfand3									Phlpp2
											Hsf2
											Mex3c
											Spred2
											Palmd
											Tbca
											Bre
											Zfp719
											Sipa1l3
											Tmem66
											Pank1
											St6gal1
											Fubp3
											Cnot4
											Parm1
											Trio
											Btbd11
											St7
											Map3k4
											Pdia6
											Egln2
											Gpc6
											Dclk3
											Alms1
											Ralb
											Ift172
											Tgfa
											Nrip1
											Sbf2
											Parn
											Cbl
											Vps8
											Ppard
											Laptm4b
											Atp2b4
											Agpat4
											Gan
											Trpc4
											Gabrb3
											Parvb
											Slco3a1
											Clint1
											Lmx1a
											Lats2
											Srbd1
											Tmem5
											Aven
											Ints8
											Ap1g1
											Hydin
											Cd33
											Nr3c2
											Ar
											Nos3
											Clns1a
											Rgs9
											Map4k3
											Mpped2
											Xrcc3
											Atp10a
											Grm3
											Zfp335
											Kcnq5
											Amz2
											Pgc
											Serpinb8
											Stk4
											Tshz1
											Dnalc1
											Srp54a
											Msra
											Rnf138
											Crot
											Irf2
											Adra2a
											Alg1
											Olfr1106
											Scamp1
											Adamts16
											Sorcs1
											Btaf1
											Hunk
											Slc22a3
											Alg8
											Ntrk2
											Carkd
											Rabgef1
											Ubqln1
											Slc1a1
											Htra1
											Ptpru
											Pcsk2
											Cry1
											Iars
											Zfp251
											Morf4l1
											Ppp1r12b
											St6galnac5
											Wfdc11
											Syt17
											Srf
											Cacna2d3
											Sgcz
											Nln
											Parp4
											Pcm1
											Shisa9
											Sla
											Cpe
											Pcca
											P2ry12
											Stk24
											St3gal3
											Penk
											Pcdh10
											Cnot2
											Gpr39
											Itga4
											Add3
											Rftn1
											Aqr

## Sheet: Supp. Table 4
		Microarray genes with p-value <0.01 and # of matches to mental health databases
	Autism			Depression			BPD			Schizophrenia			All mental health
	(7 databases)			(3 databases)			(3 databases)			(5 databases)			(18 databases)
	# of matches	Gene		# of matches	Gene		# of matches	Gene		# of matches	Gene		# of matches	Gene
	6	Gabrb3		3	Adra2a		3	Cry1		5	Adra2a		14	Gabrb3
	5	Ar		3	Ar		3	Csnk1e		5	Clint1		13	Csnk1e
	5	Npas2		3	Creb1		3	Dusp6		5	Csnk1e		13	Npas2
	5	Sez6l2		3	Nr1d1		3	Fabp7		5	Egr1		13	Per1
	5	Slc1a1		3	Ntrk2		3	Gabrb3		5	Egr2		12	Ar
	5	St7		2	Cry1		3	Grm3		5	Fabp7		12	Ntrk2
	4	Atp10a		2	Csnk1e		3	Hspa5		5	Grm3		12	Per2
	4	Per1		2	Ephb1		3	Mdga1		5	Hspa1a		11	Adra2a
	4	Shank2		2	Hspa1a		3	Nos3		5	Mdga1		11	Fabp7
	3	Adra2a		2	Npas2		3	Npas2		5	Nde1		11	Slc1a1
	3	Csnk1e		2	Per1		3	Nr1d1		5	Nr4a1		10	Grm3
	3	Cux2		2	Per2		3	Ntrk2		5	Pcm1		10	Prodh
	3	Fabp7		2	Xbp1		3	Per1		5	Prodh		10	Xbp1
	3	Hcrtr2		1	Adcy6		3	Per2		5	Slc1a1		9	Mdga1
	3	Hdac4		1	Adrbk1		3	Prodh		5	Slc25a27		9	Nr1d1
	3	Itga4		1	Alkbh3		3	Syne1		5	Xbp1		8	Creb1
	3	Per2		1	Atpbd4		3	Xbp1		4	Ar		8	Nos3
	2	Arc		1	Bre		2	Chrm4		4	Gabrb3		7	Egr2
	2	Fosb		1	Calb2		2	Cux2		4	Homer2		7	Hspa1a
	2	Gpc6		1	Cnot3		2	Hspa4		4	Hrh3		7	Nr3c2
	2	Hirip3		1	Ddx50		2	Nr3c2		4	Insig2		7	Nr4a1
	2	Kdm5c		1	Dmtf1		2	Nr4a1		4	Msra		7	St7
	2	Lhfpl3		1	Dvl3		2	Nr4a3		4	Myo9b		7	Syne1
	2	Ncs1		1	Fkbp4		2	Penk		4	Ncoa7		6	Clint1
	2	Ntrk2		1	Gabrb3		2	Ppard		4	Nos3		6	Cry1
	2	Nudt9		1	Grm3		2	Ptpru		4	Ntrk2		6	Hspa5
	2	Pcdh10		1	Hdac5		2	Stk24		4	Per1		6	Nde1
	2	Pkp4		1	Htra1		1	Adrbk1		4	Per2		6	Slc17a6
	2	Prodh		1	Mdga1		1	Atp6v1e1		4	Rgs9		5	Chrm4
	2	Sorcs1		1	Mkln1		1	Calb1		4	Rpgrip1l		5	Cux2
	2	Syne1		1	Nos3		1	Calb2		4	Slc17a6		5	Dusp6
	1	Aqp11		1	Nr3c2		1	Chka		3	Ap3b2		5	Egr1
	1	Aqr		1	Pde6a		1	Clint1		3	Bloc1s3		5	Hdac4
	1	Atp2b4		1	Rfk		1	Creb1		3	Chrm4		5	Hspa4
	1	Atpbd4		1	Slc17a6		1	Dmtf1		3	Creb1		5	Ncs1
	1	Baz1b		1	St3gal6		1	Dnajb1		3	Hspa5		5	Nr4a3
	1	Bcl6		1	Syne1		1	Dnajc3		3	Igf1r		5	Pcm1
	1	Btaf1		1	Tsc22d3		1	Egr2		3	Igfbp3		5	Ptpru
	1	Calb1					1	Fam69a		3	Npas2		5	Rgs9
	1	Cd33					1	Fxr1		3	Nr1d1		5	Sez6l2
	1	Cldn1					1	Hsp90b1		3	Nr3c2		5	Shank2
	1	Creb1					1	Irf2		3	Nr4a3		5	Slc25a27
	1	Cxadr					1	Jun		3	Pip5k1b		4	Atp10a
	1	Dgkg					1	Ncs1		3	Pllp		4	Calb1
	1	Dtna					1	Pdzrn4		3	Shisa5		4	Calb2
	1	Efr3a					1	Prss3		3	Slco3a1		4	Homer2
	1	Egr2					1	Slc17a6		3	Snap29		4	Hrh3
	1	Eif4g1					1	Slc19a1		3	Zbed4		4	Igf1r
	1	Ep300					1	Slc1a1		2	Aldoc		4	Igfbp3
	1	Farp1					1	Slc45a4		2	B3gat2		4	Insig2
	1	Fbxo32					1	Smarcad1		2	Calb1		4	Msra
	1	Flt1					1	Snap29		2	Calb2		4	Myo9b
	1	Fxr1					1	Zbed4		2	Dusp4		4	Ncoa7
	1	Glrx3								2	Dusp6		4	Penk
	1	Grm3								2	Fam69a		4	Ppard
	1	Hip1								2	Hdac4		4	Rpgrip1l
	1	Hspa4								2	Hspa4		4	Slco3a1
	1	Igf1r								2	Jag1		4	Snap29
	1	Igfbp3								2	Jun		4	Stk24
	1	Irs2								2	Kcnq5		4	Zbed4
	1	Jag1								2	Ncs1		3	Ap3b2
	1	Kcnq5								2	Nrp1		3	Arc
	1	Nde1								2	Panx2		3	Bloc1s3
	1	Nr3c2								2	Penk		3	Ephb1
	1	Nrp1								2	Pgp		3	Fam69a
	1	Nxf1								2	Ppard		3	Fosb
	1	Pank1								2	Ppp1r9b		3	Fxr1
	1	Ppp1r10								2	Ptk7		3	Gpc6
	1	Ptpn9								2	Ptpru		3	Hcrtr2
	1	Ptpru								2	Shisa9		3	Itga4
	1	Pum2								2	Smarcad1		3	Jag1
	1	Rasgrf2								2	Spry4		3	Jun
	1	Rfk								2	St7		3	Kcnq5
	1	Rftn1								2	Stk24		3	Nrp1
	1	Rgs9								2	Tagln3		3	Pip5k1b
	1	Rngtt								2	Tfrc		3	Pkp4
	1	Scamp1								2	Traf3		3	Pllp
	1	Sez6l								2	Usp4		3	Shisa5
	1	Sgcz								1	6330407J23Rik		3	Smarcad1
	1	Sla								1	Adamts3		3	Spry4
	1	Slc19a1								1	Arc		3	Tagln3
	1	Slc38a7								1	Arhgdia		2	Adrbk1
	1	Slco3a1								1	Atp2b4		2	Aldoc
	1	Spry4								1	Btaf1		2	Atp2b4
	1	Syt17								1	C78339		2	Atpbd4
	1	Syt3								1	Calr		2	B3gat2
	1	Tagln3								1	Cct3		2	Btaf1
	1	Tas2r137								1	Cldn1		2	Cldn1
	1	Ube2ql1								1	Cpne2		2	Dmtf1
	1	Zbtb16								1	Cry1		2	Dnajb1
										1	Cryab		2	Dnajc3
										1	Daam2		2	Dusp4
										1	Daglb		2	Dvl3
										1	Dctn2		2	Hirip3
										1	Ddx26b		2	Hsp90b1
										1	Dnajb1		2	Kdm5c
										1	Dnajc3		2	Lhfpl3
										1	Dvl3		2	Mkln1
										1	Ephb1		2	Nudt9
										1	Exoc7		2	Panx2
										1	Fosb		2	Pcdh10
										1	Fubp1		2	Pgp
										1	Fxr1		2	Ppp1r9b
										1	Gnaz		2	Ptk7
										1	Gpc6		2	Rfk
										1	Gprin3		2	Scamp1
										1	Gtf3c4		2	Sez6l
										1	Hapln1		2	Shisa9
										1	Hexa		2	Slc19a1
										1	Hsp90b1		2	Sorcs1
										1	Hspd1		2	Tfrc
										1	Hunk		2	Traf3
										1	Ints10		2	Usp4
										1	Kcnn2		1	6330407J23Rik
										1	Kif3a		1	Adamts3
										1	Lmx1a		1	Adcy6
										1	Mars		1	Alkbh3
										1	Mkln1		1	Aqp11
										1	Mri1		1	Aqr
										1	Naa50		1	Arhgdia
										1	Nln		1	Atp6v1e1
										1	Npepps		1	Baz1b
										1	Ntn1		1	Bcl6
										1	Opa1		1	Bre
										1	Pip4k2b		1	C78339
										1	Pkp4		1	Calr
										1	Rbm10		1	Cct3
										1	Scamp1		1	Cd33
										1	Sec24c		1	Chka
										1	Sez6l		1	Cnot3
										1	Sfr1		1	Cpne2
										1	Shank2		1	Cryab
										1	Sipa1l3		1	Cxadr
										1	Slc2a1		1	Daam2
										1	Slc38a2		1	Daglb
										1	Snx6		1	Dctn2
										1	Srrt		1	Ddx26b
										1	Stk4		1	Ddx50
										1	Syne1		1	Dgkg
										1	Tomm70a		1	Dtna
										1	Trio		1	Efr3a
										1	Xdh		1	Eif4g1
										1	Zfp810		1	Ep300
													1	Exoc7
													1	Farp1
													1	Fbxo32
													1	Fkbp4
													1	Flt1
													1	Fubp1
													1	Glrx3
													1	Gnaz
													1	Gprin3
													1	Gtf3c4
													1	Hapln1
													1	Hdac5
													1	Hexa
													1	Hip1
													1	Hspd1
													1	Htra1
													1	Hunk
													1	Ints10
													1	Irf2
													1	Irs2
													1	Kcnn2
													1	Kif3a
													1	Lmx1a
													1	Mars
													1	Mri1
													1	Naa50
													1	Nln
													1	Npepps
													1	Ntn1
													1	Nxf1
													1	Opa1
													1	Pank1
													1	Pde6a
													1	Pdzrn4
													1	Pip4k2b
													1	Ppp1r10
													1	Prss3
													1	Ptpn9
													1	Pum2
													1	Rasgrf2
													1	Rbm10
													1	Rftn1
													1	Rngtt
													1	Sec24c
													1	Sfr1
													1	Sgcz
													1	Sipa1l3
													1	Sla
													1	Slc2a1
													1	Slc38a2
													1	Slc38a7
													1	Slc45a4
													1	Snx6
													1	Srrt
													1	St3gal6
													1	Stk4
													1	Syt17
													1	Syt3
													1	Tas2r137
													1	Tomm70a
													1	Trio
													1	Tsc22d3
													1	Ube2ql1
													1	Xdh
													1	Zbtb16
													1	Zfp810

## Sheet: Supp. Table 5
		Microarray genes with p-value <0.01 associated with CNS development, transcriptional regulation, or acetylation
		CNS development
		Adipor2			transcriptional regulation
		Aes			Abt1				acetylation
		Als2			Aes				2310036O22Rik
		Ar			Ankrd10				Adrbk1
		Bcl6			Ar				Agfg2
		Ccdc85b			Arid5b				Ahsa1
		Cd24a			Ash1l				Ak3
		Creb1			Atf6b				Aldoc
		Cxadr			Atf7ip				Als2
		Dbnl			Banp				Ap1g1
		Derl2			Baz1b				Ap1m2
		Eln			Bcl6				Aqr
		Ezr			Bhlhe22				Arhgdia
		Grlf1			Btbd11				Atp5e
		Hdac4			C7				Atp6v1e1
		Hdac5			C80913				Baz1b
		Hmgb3			Cbfb				Bcat2
		Hsf1			Ccdc85b				Bre
		Htra1			Ccnc				Brp44
		Igfbp3			Cct4				Bub3
		Jag1			Cebpz				Bud31
		Lmx1a			Chrac1				C7
		Morf4l1			Cnot2				Cacybp
		Nov			Cnot3				Calb1
		Npm1			Cnot4				Calr
		Nrp1			Creb1				Cbfb
		Ntn1			Cry1				Cbl
		Ntrk2			Cux2				Ccdc56
		Palmd			Dmtf1				Ccdc97
		Parp1			Dpf2				Cct3
		Plxna3			E2f6				Cct4
		Rnf6			Egr1				Cct5
		Socs7			Egr2				Cct7
		Srf			Eid2				Chordc1
		Thoc5			Eif2c2				Chrac1
		Tnfrsf12a			Elof1				Clns1a
		Tsg101			Eny2				Clpb
		Ulk1			Ep300				Cmbl
		Wdtc1			Etv5				Crot
		Yeats4			Fosb				Cryab
		Zbtb16			Fubp1				Dbnl
					Fus				Dctn2
					Gabpb2				Ddx3x
					Grlf1				Diap2
					Gtf3c4				Dnajb1
					Hdac4				Dpf2
					Hdac5				Eef1d
					Hdgf				Eif3b
					Hells				Eif4a1
					Hif1an				Eif4g1
					Hif3a				Ensa
					Hip1				Ezr
					Hltf				Fabp7
					Hmg20a				Fkbp4
					Hmgb1				Fn3k
					Hmgb2				Fubp1
					Hmgb3				Fxr1
					Hmgn5				G3bp1
					Hnrpdl				Gapvd1
					Hsf1				Glrx3
					Hsf2				Glul
					Id1				Gm5321
					Ift172				Gm6637
					Irf2				Gmfb
					Irf3				Gtf3c4
					Irf9				Gyg
					Jun				Hdac5
					Junb				Hdgf
					Kdm4d				Hif1an
					Kdm5c				Hist2h2ab
					Lhx2				Hist2h3c2
					Lmx1a				Hmgb1
					Maf1				Hmgb2
					Mafg				Hmgb3
					Med9				Hnrnpf
					Mllt1				Hnrnph1
					Morf4l1				Hnrpdl
					Mxd4				Hsf1
					Ncoa5				Hspa4
					Ncoa7				Hspa5
					Nfxl1				Hspd1
					Nkx3-2				Iars
					Npas2				Igf2r
					Npm1				Ilkap
					Nr1d1				Ipo7
					Nr3c2				Iqgap1
					Nr4a1				Irf2
					Nr4a3				Kif11
					Nrip1				Kras
					Paf1				Lactb
					Parp1				Larp4
					Pcgf2				Lcp1
					Pdcd11				LOC100048117
					Per1				Lrrc8a
					Per2				Mafg
					Phf7				Mars
					Ppard				Me1
					Ppargc1b				Mkln1
					Ppp1r10				Morf4l1
					Ppp1r12b				Mov10
					Prdm15				Msl1
					Prdm2				Msra
					Preb				Naa50
					Ptma				Ncoa5
					Rab8b				Ndufa2
					Rbfox2				Nln
					Rem2				Nop16
					Rnf138				Npepps
					Rqcd1				Npm1
					Sap30				Nrip1
					Sap30l				Nt5dc1
					Sin3b				Nudt21
					Smarcad1				Nudt5
					Snapc3				Nup93
					Sox12				Nutf2
					Srf				Nxf1
					Suds3				Opa1
					Taf12				Osbpl11
					Taf13				Pabpn1
					Taf5				Parn
					Taf6				Parp1
					Tbx18				Pcm1
					Tsc22d3				Pdcd11
					Tsg101				Pde6a
					Tshz1				Pdia4
					Uhrf2				Pgls
					Vps36				Pip4k2b
					Wasl				Pkp4
					Xbp1				Ppp1r10
					Xrcc3				Ppp4r2
					Yeats4				Prpf4b
					Zbed4				Prr5
					Zbtb16				Ptma
					Zbtb40				Ptpn9
					Zfhx2				Pum2
					Zfp180				Rab27b
					Zfp189				Rab8b
					Zfp251				Rabgef1
					Zfp276				Ranbp9
					Zfp335				Rbm10
					Zfp354c				Rbm17
					Zfp39				Rmnd5a
					Zfp420				Rpf2
					Zfp512				Rpn1
					Zfp574				Rps16
					Zfp687				Rps28
					Zfp719				Rqcd1
					Zfp72				Rrs1
					Zfp771				Sap30
					Zfp846				Sept8
					Zfp87				Sf3a3
					Zfp946				Slc46a1
					Zkscan2				Smg1
					Zscan22				Snrk
									Snx1
									Srp54a
									Srp68
									Srp9
									Stip1
									Stk3
									Stk38l
									Stk4
									Sugt1
									Tbca
									Tex10
									Tomm70a
									Top1
									Top2a
									Tsg101
									Tufm
									Uba6
									Ubqln1
									Umps
									Zfp346

## Sheet: Supp. Table 6
		Primer sequences for target and reference genes
		Genes	Forward primer (5'-3')	Reverse primer (5'-3')
		Drd1a	TGGCCCTCCCTGTCATTTC	TGAGCCCAACTATCGGAGG
		Dscam	GCATGTCTACTGATACCTCCC	TTCTTGTCTCTTCCCAGCAAC
		Flt1	AGGACTAGACAAGTAGGAAAGGG	TCTGGTAGCCTCTGTCTCATC
		Grm3	TGAGTGGTTTCGTGGTCTTG	GAATATGTGGTCGCAGTTCC
		Grm7	TTTGGATGAACCGCTGAGAG	GAGGTACGACATTGAGTGGC
		Nr1d1	GCTTCTCTCAGTTCCCACAAC	GGTGAAGATTTCTCGATGGGC
		Oprk1	CACGTGTACATGATACTAGGAAGC	CACTTGAGGGTTGCAGAATTAG
		Oxtr	GGCAGTAGCCTGTTAGCATC	AGTCACTCCTTCCCTTGACC
		Pde4b	AGTTGAGTTTGTCACTGGGC	CTCGTGAGCAGTATGGAGAC
		Pdyn	GCTCTTCTTATGCACCCTACC	GAAACTATGAGGACTCTGGGTG
		Penk	AGAGAGCACCAACAATGACG	TGCTTCATCTTCCAGTTGGG
		Per2	TCCTGAGTCTGAAGTGGCTA	CTGTGAAAGGTGGTGTTGCT
		Ppia	TGCTGGACCAAACACAAACG	GCCTTCTTTCACCTTCCCAAA
		Uhrf2	GAGGCCCATTCTCAACTGTC	TTCTGTCCTGAGGTAGTTGC
		Ywhaz	TCCTTATTCCCTCTTGGCAG	ATGGAAGCTACATTAGCGGTTT
